# Supplementary material for: The dynamics of circulating SARS-CoV-2 lineages in Bogor and surrounding areas reflect variant shifting during the first and second waves of COVID-19 in Indonesia
Source: PeerJ. 2022 Mar 22;10:e13132. doi: 10.7717/peerj.13132 (PMC8953504; doi:10.7717/peerj.13132)
Supplement: File S1 — The name of viruses, accession number, qRT-PCR results, date of sampling, demographics as well as lineages, clades and mutations of 202 samples. [file peerj-10-13132-s001.xlsx]

## Sheet: Sheet1
No.	Sample ID	Ct Value (RdRp; E genes)	Name	Accession ID	Collection date (m/d/y)	Submission date (m/d/y)	Location	Host	Gender	Patient age	Patient status	Passage	Specimen	Lineage	Clade	AA Substitutions
1	BT-LIPI-006	unknown; 22.9	hCoV-19/Indonesia/BT-LIPI-006/2020	EPI_ISL_833391	5/20/2020	1/18/2021	Asia / Indonesia / Banten / Tangerang	Human	Male	30	Asymptomatic	Original	Nasopharyngeal and oropharyngeal swab	B.56	L	(NSP13_V98F,NSP12_A399V,NS3_Q116H,NSP5_K90R)
2	JK-LIPI018	unknown; 27.9	hCoV-19/Indonesia/JK-LIPI018/2020	EPI_ISL_833500	2020-03-06	1/18/2021	Asia / Indonesia / Jakarta	Human	Female	60	Asymptomatic	Original	Nasopharyngeal and oropharyngeal swab	B.1.459	GH	(NSP3_P822L,NSP16_Q238H,N_S193I,NS3_Q57H,NSP12_P323L,Spike_D614G,NSP12_G596S,NSP9_L42F)
3	JK-LIPI021	unknown; 14.7	hCoV-19/Indonesia/JK-LIPI021/2020	EPI_ISL_833503	6/29/2020	1/18/2021	Asia / Indonesia / Jakarta	Human	Male	51	Hospitalized	Original	Nasopharyngeal and oropharyngeal swab	B.1.1.398	GR	(N_R203K,N_G204R,NSP12_P323L,Spike_D614G,Spike_Q613H)
4	JK-LIPI-008	unknown; 25.0	hCoV-19/Indonesia/JK-LIPI-008/2020	EPI_ISL_833393	6/30/2020	1/18/2021	Asia / Indonesia / Jakarta	Human	Female	54	Hospitalized	Original	Nasopharyngeal and oropharyngeal swab	B.1.1.398	GR	(N_T135I,N_R203K,N_G204R,NSP5_V157L,NSP12_P323L,Spike_D614G)
5	JK-LIPI009	unknown; 23.3	hCoV-19/Indonesia/JK-LIPI009/2020	EPI_ISL_833492	2020-06-07	1/18/2021	Asia / Indonesia / Jakarta	Human	Male	44	Hospitalized	Original	Nasopharyngeal and oropharyngeal swab	B.1.1.398	GR	(N_T135I,N_R203K,N_G204R,NSP5_V157L,NSP12_P323L,Spike_D614G)
6	BGR-LIPI011	unknown; 24.1	hCoV-19/Indonesia/BGR-LIPI011/2020	EPI_ISL_833494	2020-06-07	1/18/2021	Asia / Indonesia / West Java / Bogor	Human	Male	47	Non-hospitalized, symptomps: cough	Original	Nasopharyngeal and oropharyngeal swab	B.56	L	(N_S206Y,NSP12_A399V,NSP8_S193F,Spike_A688V)
7	JK-LIPI022	unknown; 16.8	hCoV-19/Indonesia/JK-LIPI022/2020	EPI_ISL_833504	2020-06-07	1/18/2021	Asia / Indonesia / Jakarta	Human	Female	52	Hospitalized	Original	Nasopharyngeal and oropharyngeal swab	B.1.1.398	GR	(N_T135I,N_R203K,NSP12_P169S,N_G204R,NSP5_V157L,NSP12_P323L,Spike_D614G)
8	JK-LIPI023	unknown; 22.9	hCoV-19/Indonesia/JK-LIPI023/2020	EPI_ISL_833505	2020-06-07	1/18/2021	Asia / Indonesia / Jakarta	Human	Male	39	Hospitalized	Original	Nasopharyngeal and oropharyngeal swab	B.1.1.398	GR	(N_T135I,N_R203K,N_G204R,NSP5_V157L,NSP12_P323L,Spike_D614G)
9	JK-LIPI025	unknown; 26.2	hCoV-19/Indonesia/JK-LIPI025/2020	EPI_ISL_833507	2020-07-07	1/18/2021	Asia / Indonesia / Jakarta	Human	Male	50	Hospitalized	Original	Nasopharyngeal and oropharyngeal swab	B.1.1.398	GR	(N_T135I,N_R203K,N_G204R,NSP5_V157L,NSP12_P323L,Spike_D614G)
10	JK-LIPI026	unknown; 27.5	hCoV-19/Indonesia/JK-LIPI026/2020	EPI_ISL_833508	7/15/2020	1/18/2021	Asia / Indonesia / Jakarta	Human	Male	46	Asymptomatic	Original	Nasopharyngeal and oropharyngeal swab	B.1.459	GH	(NSP15_V127F,NSP3_P822L,N_S193I,NS3_Q57H,NSP3_C1641F,NSP3_T64I,NSP12_P323L,Spike_D614G,NSP12_G596S)
11	BGR-LIPI010	unknown; 24.5	hCoV-19/Indonesia/BGR-LIPI010/2020	EPI_ISL_833493	7/17/2020	1/18/2021	Asia / Indonesia / West Java / Bogor	Human	Male	45	Asymptomatic	Original	Nasopharyngeal and oropharyngeal swab	B.1.1.398	GR	(N_R203K,Spike_L5F,N_G204R,NSP12_P323L,Spike_D614G,NSP6_L37F)
12	BGR-LIPI024	unknown; 22.7	hCoV-19/Indonesia/BGR-LIPI024/2020	EPI_ISL_833506	7/17/2020	1/18/2021	Asia / Indonesia / West Java / Bogor	Human	Male	20	Non-hospitalized, symptoms: runny nose	Original	Nasopharyngeal and oropharyngeal swab	B.1.1.398	GR	(N_R203K,Spike_L5F,N_G204R,NSP12_P323L,Spike_D614G,NSP6_L37F)
13	TNG-LIPI001	24.2; unknwon	hCoV-19/Indonesia/TNG-LIPI001/2020	EPI_ISL_518819	8/13/2020	8/25/2020	Asia / Indonesia / Banten / Tangerang	Human	Male	56	Hospitalized	Original	Nasopharyngeal and oropharyngeal swab	B.1.470	GH	(Spike_T22P,NS3_Q57H,NS3_L106F,NSP15_F15S,N_P20L,NSP12_P323L,Spike_D614G,Spike_S477I,NSP3_L27F,NSP12_P227L)
14	JK-LIPI002	22.6; unknwon	hCoV-19/Indonesia/JK-LIPI002/2020	EPI_ISL_518820	8/13/2020	8/25/2020	Asia / Indonesia / Jakarta	Human	Male	17	unknown	Original	Nasopharyngeal and oropharyngeal swab	B.1.1.398	GR	(N_R203K,NSP3_A1133V,N_G204R,NSP12_P323L,Spike_D614G,N_R195S)
15	BT-LIPI-003	25.1; unknwon	hCoV-19/Indonesia/BT-LIPI-003/2020	EPI_ISL_833388	8/13/2020	1/18/2021	Asia / Indonesia / Banten / Tangerang	Human	Male	25	Asymptomatic	Original	Nasopharyngeal and oropharyngeal swab	B.1.1.398	GR	(N_R203K,NSP3_A1133V,N_G204R,NSP12_P323L,Spike_D614G,N_R195S)
16	BT-LIPI-004	26.2; unknwon	hCoV-19/Indonesia/BT-LIPI-004/2020	EPI_ISL_833389	8/13/2020	1/18/2021	Asia / Indonesia / Banten / Tangerang	Human	Female	23	unknown	Original	Nasopharyngeal and oropharyngeal swab	B.1.1.398	GR	(N_R203K,NSP3_A1133V,N_G204R,NSP12_P323L,Spike_D614G,N_R195S)
17	BT-LIPI-005	25.6; unknwon	hCoV-19/Indonesia/BT-LIPI-005/2020	EPI_ISL_833390	8/13/2020	1/18/2021	Asia / Indonesia / Banten / Tangerang	Human	Male	29	Asymptomatic	Original	Nasopharyngeal and oropharyngeal swab	B.1.1.398	GR	(N_R203K,NSP3_A1133V,N_G204R,NSP12_P323L,Spike_D614G,N_R195S)
18	JK-LIPI012	25.1; unknwon	hCoV-19/Indonesia/JK-LIPI012/2020	EPI_ISL_833495	8/17/2020	1/18/2021	Asia / Indonesia / Jakarta	Human	Male	45	Asymptomatic	Original	Nasopharyngeal and oropharyngeal swab	B.1.459	GH	(NSP3_P822L,N_S193I,NS3_Q57H,NSP13_P53S,NSP12_P323L,Spike_D614G,NSP12_G596S)
19	BGR-LIPI013	22.4; unknwon	hCoV-19/Indonesia/BGR-LIPI013/2020	EPI_ISL_833496	8/18/2020	1/18/2021	Asia / Indonesia / West Java / Bogor	Human	Male	32	Asymptomatic	Original	Nasopharyngeal and oropharyngeal swab	B.1.1.398	GR	(N_R203K,N_G204R,NSP12_P323L,Spike_D614G,NSP2_S430L)
20	JK-LIPI015	24.1; unknwon	hCoV-19/Indonesia/JK-LIPI015/2020	EPI_ISL_833498	8/20/2020	1/18/2021	Asia / Indonesia / Jakarta	Human	Female	54	Asymptomatic	Original	Nasopharyngeal and oropharyngeal swab	B.1.459	GH	(NSP3_P822L,NSP16_Q238H,N_S193I,NS3_Q57H,NSP12_P323L,Spike_D614G,NSP12_G596S,NSP9_L42F)
21	JK-LIPI014	27.2; unknwon	hCoV-19/Indonesia/JK-LIPI014/2020	EPI_ISL_833497	8/21/2020	1/18/2021	Asia / Indonesia / Jakarta	Human	Male	44	Asymptomatic	Original	Nasopharyngeal and oropharyngeal swab	B.1.1.398	GR	(N_R203K,N_G204R,NSP3_M1436I,NSP3_D1219N,NSP12_P323L,Spike_D614G,Spike_Q613H)
22	TNG-LIPI016	22.5; unknwon	hCoV-19/Indonesia/TNG-LIPI016/2020	EPI_ISL_833499	8/21/2020	1/18/2021	Asia / Indonesia / Banten / Tangerang	Human	Female	46	Hospitalized	Original	Nasopharyngeal and oropharyngeal swab	B.1.459	GH	(NSP13_S264N,NSP3_P822L,NSP5_K12R,N_A119S,NSP4_S386F,NSP10_P8S,N_S193I,NS3_Q57H,NSP12_T248I,Spike_V213A,NSP12_P323L,Spike_D614G)
23	BT-TNG-LIPI017	25.8; unknwon	hCoV-19/Indonesia/BT-TNG-LIPI017/2020	EPI_ISL_833571	8/22/2020	1/18/2021	Asia / Indonesia / Banten / Tangerang	Human	Female	42	Hospitalized	Original	Nasopharyngeal and oropharyngeal swab	B.1.470	GH	(NSP3_T237P,N_S194L,NSP3_T656I,NS3_Q57H,NS3_D27H,NSP4_T204I,NSP12_P323L,Spike_D614G,NSP12_P227L)
24	BGR-LIPI028	unknown; 24.5	hCoV-19/Indonesia/BGR-LIPI028/2020	EPI_ISL_833510	2020-04-09	1/18/2021	Asia / Indonesia / West Java / Bogor	Human	Male	39	Hospitalized	Original	Nasopharyngeal and oropharyngeal swab	B.1.1.398	GR	(M_I73V,Spike_L441I,N_R203K,Spike_E516Q,N_G204R,NSP12_P323L,Spike_D614G)
25	BGR-LIPI027	unknown; 24.3	hCoV-19/Indonesia/BGR-LIPI027/2020	EPI_ISL_833509	2020-07-09	1/18/2021	Asia / Indonesia / West Java / Bogor	Human	Female	59	Hospitalized	Original	Nasopharyngeal and oropharyngeal swab	B.1.459	GH	(NSP15_V127F,NSP3_P822L,NSP15_S261L,N_S193I,NS3_Q57H,NSP12_P323L,Spike_D614G,NSP12_G596S)
26	TNG-LIPI030	21.3; unknwon	hCoV-19/Indonesia/TNG-LIPI030/2020	EPI_ISL_1020206	9/16/2020	2/18/2021	Asia / Indonesia / Banten / Tangerang	Human	Male	67	Hospitalized	Original	Nasopharyngeal and oropharyngeal swab	B.1	GH	(NSP3_T1482I,NS3_Q57H,NSP12_P323L,Spike_D614G,N_P199L)
27	BGR-LIPI029	21.1; unknwon	hCoV-19/Indonesia/BGR-LIPI029/2020	EPI_ISL_1117450	9/16/2020	2021-02-03	Asia / Indonesia / West Java / Bogor	Human	Male	50	Hospitalized	Original	Nasopharyngeal and oropharyngeal swab	B.1.470	GH	(N_S194L,NSP3_D135Y,NSP3_T656I,NS3_Q57H,NS3_D27H,NSP12_P323L,Spike_D614G,NSP12_P227L)
28	1232019	28.01; 27.53	hCoV-19/Indonesia/JK-LIPI235/2020	EPI_ISL_4106130	9/24/2020	9/13/2021	Asia / Indonesia / Jakarta	Human	Male	77	unknown	Original	Nasopharyngeal and oropharyngeal swab	B.1.459	GH	(NSP3_P822L,NSP4_M324I,NS3_Q57H,NSP12_P323L,Spike_D614G)
29	1233026	24.52; 23.15	hCoV-19/Indonesia/JK-LIPI228/2020	EPI_ISL_3186072	9/29/2020	2021-02-08	Asia / Indonesia / Jakarta	Human	Male	59	Hospitalized	Original	Nasopharyngeal and oropharyngeal swab	B.1.1.398	GR	(N_L139F,Spike_L212I,N_R203K,Spike_N211del,N_G204R,NSP5_V114L,Spike_I197T,NSP5_P184S,NSP15_H337Y,NSP12_P323L,N_Q9H,Spike_D614G,N_R195S)
30	1233027	28.36; 27.75	hCoV-19/Indonesia/JK-LIPI229/2020	EPI_ISL_3186073	9/29/2020	2021-02-08	Asia / Indonesia / Jakarta	Human	Male	42	Hospitalized	Original	Nasopharyngeal and oropharyngeal swab	B.1	G	(NSP13_L325F,NSP15_V320L,NSP12_P323L,Spike_D614G,N_R195S)
31	1232031	28.15; 27.41	hCoV-19/Indonesia/JK-LIPI217/2020	EPI_ISL_3186060	2020-01-10	2021-02-08	Asia / Indonesia / Jakarta	Human	Male	59	Hospitalized	Original	Nasopharyngeal and oropharyngeal swab	B.1	GH	(Spike_G769V,NSP3_P822L,N_S193I,NS3_Q57H,NSP4_T269I,NSP12_P323L,Spike_D614G)
32	1232033	28.07; 27.30	hCoV-19/Indonesia/JK-LIPI218/2020	EPI_ISL_3186061	2020-01-10	2021-02-08	Asia / Indonesia / Jakarta	Human	Female	53	Hospitalized	Original	Nasopharyngeal and oropharyngeal swab	B.1.1.398	GR	(NSP3_T181I,NSP2_I273T,N_R203K,N_G204R,NSP12_P323L,Spike_D614G,N_R195S)
33	1233043	26.42; 25.86	hCoV-19/Indonesia/JK-LIPI231/2020	EPI_ISL_3374424	2020-08-10	8/13/2021	Asia / Indonesia / Jakarta	Human	Female	44	Hospitalized	Original	Nasopharyngeal and oropharyngeal swab	B.1.459	GH	(NSP2_S248G,NSP3_P822L,NSP15_D91N,N_S193I,NS3_Q57H,NSP3_V1229I,NS8_A65S,NSP12_P323L,N_P365L,Spike_D614G,NSP12_G596S)
34	TN-LIPI034	23.1; unknwon	hCoV-19/Indonesia/TN-LIPI034/2020	EPI_ISL_1020204	2020-10-10	2/18/2021	Asia / Indonesia / Banten / Tangerang Selatan	Human	Female	22	unknown	Original	Nasopharyngeal and oropharyngeal swab	B.1.470	GH	(Spike_T22P,NS3_Q57H,N_P20L,NSP12_P323L,NS7a_T115I,Spike_D614G,NSP3_S769L,NSP12_P227L)
35	1232059	29.88; 29.13	hCoV-19/Indonesia/JK-LIPI230/2020	EPI_ISL_3374423	10/15/2020	8/13/2021	Asia / Indonesia / Jakarta	Human	Male	52	Hospitalized	Original	Nasopharyngeal and oropharyngeal swab	B.1	G	(NS8_E19stop,NSP3_T428I,Spike_R214H,NS8_R115L,NSP3_M265I,NSP12_P323L,Spike_D614G,NS3_S171L)
36	1232060	30.31; 29.90	hCoV-19/Indonesia/JK-LIPI236/2020	EPI_ISL_4106131	10/15/2020	9/13/2021	Asia / Indonesia / Jakarta	Human	Female	29	unknown	Original	Nasopharyngeal and oropharyngeal swab	B.1	GH	(N_S193I,NS3_Q57H,NSP2_S348P,NSP12_P323L,Spike_D614G)
37	BGR-LIPI036	24.2; unknwon	hCoV-19/Indonesia/BGR-LIPI036/2020	EPI_ISL_1020193	10/16/2020	2/18/2021	Asia / Indonesia / West Java / Bogor	Human	Female	43	unknown	Original	Nasopharyngeal and oropharyngeal swab	B.1.1	GR	(NSP2_A205V,N_R203K,N_G204R,NSP3_R1449S,NSP12_P323L,Spike_D614G,NSP10_D64E,NSP16_Y222C)
38	BGR-LIPI037	25.2; unknwon	hCoV-19/Indonesia/BGR-LIPI037/2020	EPI_ISL_1020194	10/26/2020	2/18/2021	Asia / Indonesia / West Java / Bogor	Human	Female	29	Symptomatic	Original	Nasopharyngeal and oropharyngeal swab	B.1.1.398	GR	(N_R203K,NSP4_A231V,NS3_G224V,N_G204R,NSP12_P323L,Spike_D614G)
39	BGR-LIPI038	25.4; unknwon	hCoV-19/Indonesia/BGR-LIPI038/2020	EPI_ISL_1020195	10/27/2020	2/18/2021	Asia / Indonesia / West Java / Bogor	Human	Male	48	Hospitalized	Original	Nasopharyngeal and oropharyngeal swab	B.1.1.398	GR	(N_R203K,N_G204R,NSP3_M1436I,Spike_V367F,NSP12_P323L,Spike_D614G,Spike_Q613H)
40	TN-LIPI039	21.1; unknwon	hCoV-19/Indonesia/TN-LIPI039/2020	EPI_ISL_1020205	2020-05-11	2/18/2021	Asia / Indonesia / Banten / Tangerang Selatan	Human	Female	38	unknown	Original	Nasopharyngeal and oropharyngeal swab	B.1.459	GH	(NSP3_P822L,N_S193I,NS3_W131C,NS3_Q57H,NSP12_P323L,Spike_A262S,Spike_D614G,NSP12_G596S,NSP6_L37F,Spike_A771S)
41	BGR-LIPI040	23.8; unknwon	hCoV-19/Indonesia/BGR-LIPI040/2020	EPI_ISL_1020196	2020-09-11	2/18/2021	Asia / Indonesia / West Java / Bogor	Human	Female	40	unknown	Original	Nasopharyngeal and oropharyngeal swab	B.1.468	GH	(NSP3_S126L,NSP12_N874K,NSP3_A58T,NS3_Q57H,NS3_G100V,NS8_V62L,NSP3_L1244F,NSP12_P323L,Spike_D614G)
42	1232116	28.36; 27.29	hCoV-19/Indonesia/JK-LIPI232/2020	EPI_ISL_3186074	2020-10-11	2021-02-08	Asia / Indonesia / Jakarta	Human	Female	70	Hospitalized	Original	Nasopharyngeal and oropharyngeal swab	B.1.468	GH	(NSP3_A58T,NS3_Q57H,NS8_V62L,NSP12_P323L,Spike_D614G,NSP4_L323F)
43	JK-LIPI069	23.7; unknwon	hCoV-19/Indonesia/JK-LIPI069/2020	EPI_ISL_1117589	2020-12-11	2021-02-03	Asia / Indonesia / West Java / Bogor	Human	Male	18	unknown	Original	Nasopharyngeal and oropharyngeal swab	B.1.459	GH	(NSP3_T1465I,N_M234I,NSP3_P822L,NS3_Q57H,N_G179S,NSP12_P323L,Spike_D614G)
44	1232117	29.03; 28.25	hCoV-19/Indonesia/JK-LIPI237/2020	EPI_ISL_4106132	2020-12-11	9/13/2021	Asia / Indonesia / Jakarta	Human	Female	49	unknown	Original	Nasopharyngeal and oropharyngeal swab	B.1.1.53	GR	(N_R203K,N_G204R,NSP4_A446S,NSP12_P323L,Spike_D614G,N_R195S)
45	1232118	23.16; 22.59	hCoV-19/Indonesia/JK-LIPI238/2020	EPI_ISL_4106133	2020-12-11	9/13/2021	Asia / Indonesia / Jakarta	Human	Female	60	unknown	Original	Nasopharyngeal and oropharyngeal swab	B.1	O	(NSP6_A54del,NSP6_M57L,NSP6_G48del,NSP6_K61del,NS3_L41F,NSP6_F55Y,NSP6_K63del,NSP6_A76S,NSP6_N40del,NSP6_I49del,NSP6_N82S,NSP6_M52del,NSP6_A46del,NSP6_A41del,NSP6_L72Q,NSP6_F59W,NSP6_P73stop,NSP6_V78I,NSP6_ins79M,NSP6_V84C,NSP6_Y85F,NSP6_F66L,N_S187L,NSP6_E39K,NSP6_A51del,NSP6_I50del,NSP6_M58L,NSP6_F42del,NSP6_M47del,NSP6_H62del,NSP6_H64del,NSP6_L43M,NSP6_A79S,NSP6_A65L,NS3_Q57H,NSP6_F70L,NSP6_M8…
46	1232119	21.58; 20.95	hCoV-19/Indonesia/JK-LIPI239/2020	EPI_ISL_4106134	2020-12-11	9/13/2021	Asia / Indonesia / Jakarta	Human	Female	65	unknown	Original	Nasopharyngeal and oropharyngeal swab	B.1.468	GH	(N_G238C,NSP3_A58T,NS3_Q57H,NSP1_P62L,NSP12_K780R,NS8_V62L,NSP2_G260R,NSP3_L1244F,NSP12_P323L,Spike_D614G)
47	BGR-LIPI042	18.5; unknwon	hCoV-19/Indonesia/BGR-LIPI042/2020	EPI_ISL_1020186	11/14/2020	2/18/2021	Asia / Indonesia / West Java / Bogor	Human	Female	39	unknown	Original	Nasopharyngeal and oropharyngeal swab	B.1	GH	(NSP4_V30I,Spike_L18F,N_P6L,NS3_M260del,NSP3_V239I,NS3_Q57H,NS3_P258del,Spike_I197V,NSP3_Q941K,NSP12_P323L,NSP6_I124L,Spike_D614G,NS3_G174D,NS3_N257del,NS3_V259del)
48	JB-BGR-LIPI074	30.3; unknwon	hCoV-19/Indonesia/JB-BGR-LIPI074/2020	EPI_ISL_1137600	11/16/2020	2021-04-03	Asia / Indonesia / West Java / Bogor	Human	Female	44	unknown	Original	Nasopharyngeal and oropharyngeal swab	B.1	GH	(NSP4_V30I,Spike_L18F,N_P6L,NS3_M260del,NSP3_V239I,NS3_Q57H,NS3_P258del,Spike_I197V,NSP3_Q941K,NSP12_P323L,NSP6_I124L,Spike_D614G,NS3_G174D,NS3_N257del,NS3_V259del)
49	1232152	28.26; 27.62	hCoV-19/Indonesia/JK-LIPI219/2020	EPI_ISL_3186064	11/23/2020	2021-02-08	Asia / Indonesia / Jakarta	Human	Female	81	Hospitalized	Original	Nasopharyngeal and oropharyngeal swab	B.1	GH	(NS3_D155H,NS7b_E39stop,NS3_S220I,N_T205I,NS3_Q57H,NSP12_P323L,Spike_D614G,NSP2_L217V)
50	1234152	27.06; 26.37	hCoV-19/Indonesia/JK-LIPI233/2020	EPI_ISL_3374425	11/23/2020	8/13/2021	Asia / Indonesia / Jakarta	Human	Female	81	Hospitalized	Original	Nasopharyngeal and oropharyngeal swab	B.1	GH	(NS3_D155H,NS3_S220I,N_T205I,NS3_Q57H,NSP6_D159G,NSP12_P323L,Spike_D614G,NSP2_L217V,Spike_S12F)
51	1232151	30.52; 29.76	hCoV-19/Indonesia/JK-LIPI234/2020	EPI_ISL_4106129	11/23/2020	9/13/2021	Asia / Indonesia / Jakarta	Human	Male	27	unknown	Original	Nasopharyngeal and oropharyngeal swab	B.1	O	(NSP6_A54del,NSP6_M57L,NSP6_G48del,NSP6_K61del,NSP6_F55Y,NSP6_K63del,NSP6_A76S,NSP6_N40del,NSP6_I49del,NSP6_N82S,NSP6_M52del,NSP6_A46del,NSP6_A41del,NSP6_L72Q,NSP6_F59W,NSP6_P73stop,NSP6_V78I,NSP6_ins79M,NSP6_V84C,NSP6_Y85F,NSP6_F66L,NSP6_E39K,NSP6_A51del,NSP6_I50del,NSP6_M58L,NSP6_F42del,NSP6_M47del,NSP6_H62del,NSP6_H64del,NSP6_L43M,NSP6_A79S,N_S193I,NSP6_A65L,NS3_Q57H,NSP6_F70L,NSP6_M83V,NSP6_A…
52	1232155	28.95; 28.43	hCoV-19/Indonesia/JK-LIPI220/2020	EPI_ISL_3186065	11/24/2020	2021-02-08	Asia / Indonesia / Jakarta	Human	Male	51	Hospitalized	Original	Nasopharyngeal and oropharyngeal swab	B.1.36.19	GH	(N_D377Y,NSP3_T819I,N_S194L,NS8_A51V,NS3_Q57H,Spike_F140L,NS8_A65S,NSP12_P323L,Spike_D614G)
53	1232166	27.24; 27.36	hCoV-19/Indonesia/JK-LIPI225/2020	EPI_ISL_3194636	11/24/2020	2021-03-08	Asia / Indonesia / Jakarta	Human	Female	60	Hospitalized	Original	Nasopharyngeal and oropharyngeal swab	B.1	O	(NSP6_A54del,Spike_V1230L,NSP6_M57L,NSP6_G48del,NSP6_K61del,NSP6_N40del,NSP6_A76S,NSP6_N82S,NSP6_A41del,NSP6_L72Q,NSP6_V78I,NSP6_ins79M,NSP6_Y85F,NSP6_F66L,N_S187L,NSP6_A51del,NSP6_M58L,NSP6_F42del,NSP6_H64del,NSP6_A65L,NS3_Q57H,NSP6_F70L,NS3_Y184H,NSP6_Y38M,NSP6_L37F,NSP6_T77N,NSP16_K160R,NSP6_F55Y,NSP6_K63del,NSP6_I49del,NSP6_M52del,NSP6_A46del,NSP6_F59W,NSP6_P73stop,NSP6_V84C,NSP6_E39K,NSP6_I5…
54	1232161	19.12; 19.26	hCoV-19/Indonesia/JK-LIPI221/2020	EPI_ISL_3186066	2020-01-12	2021-02-08	Asia / Indonesia / Jakarta	Human	Female	53	Hospitalized	Original	Nasopharyngeal and oropharyngeal swab	B.1.1.398	GR	(NSP6_I168T,NSP12_M519I,NSP2_L462F,NSP3_D9G,N_R203K,N_G204R,NSP12_P323L,Spike_D614G)
55	1232162	13.00; 12.24	hCoV-19/Indonesia/JK-LIPI222/2020	EPI_ISL_3186067	2020-01-12	2021-02-08	Asia / Indonesia / Jakarta	Human	Female	54	Hospitalized	Original	Nasopharyngeal and oropharyngeal swab	B.1.470	GH	(NS3_D155H,NS7b_E39stop,NSP2_E595G,NS3_S220I,NSP6_G107del,NSP6_S106del,N_T205I,NSP6_F108del,NS3_Q57H,NSP12_D60N,NS6_R20S,NSP12_P323L,Spike_D614G,NSP2_L217V,NSP12_P227L)
56	1232163	27.51; 27.86	hCoV-19/Indonesia/JK-LIPI223/2020	EPI_ISL_3186068	2020-01-12	2021-02-08	Asia / Indonesia / Jakarta	Human	Male	62	Hospitalized	Original	Nasopharyngeal and oropharyngeal swab	B.1	GH	(NS7b_E39stop,NS3_Q57H,NSP12_P323L,Spike_D614G)
57	1232164	24.08; 24.19	hCoV-19/Indonesia/JK-LIPI224/2020	EPI_ISL_3186069	2020-01-12	2021-02-08	Asia / Indonesia / Jakarta	Human	Male	71	Hospitalized	Original	Nasopharyngeal and oropharyngeal swab	B.1.1.398	GR	(N_R203K,N_G204R,NSP12_P323L,Spike_D614G)
58	1232167	29.49; 29.29	hCoV-19/Indonesia/JK-LIPI226/2020	EPI_ISL_3186070	2020-01-12	2021-02-08	Asia / Indonesia / Jakarta	Human	Male	27	Hospitalized	Original	Nasopharyngeal and oropharyngeal swab	B.1.459	GH	(NSP3_P822L,NS3_Q57H,NSP12_P323L,Spike_D614G)
59	1232170	27.61; 27.16	hCoV-19/Indonesia/JK-LIPI227/2020	EPI_ISL_3186071	2020-07-12	2021-02-08	Asia / Indonesia / Jakarta	Human	Female	53	Hospitalized	Original	Nasopharyngeal and oropharyngeal swab	B.1.1.398	GR	(NSP12_M519I,NSP2_L462F,NSP3_D9G,N_R203K,N_G204R,NSP12_P323L,Spike_D614G)
60	BGR-LIPI045	19.1; unknwon	hCoV-19/Indonesia/BGR-LIPI045/2021	EPI_ISL_1020187	2021-11-01	2/18/2021	Asia / Indonesia / West Java / Bogor	Human	Male	32	unknown	Original	Nasopharyngeal and oropharyngeal swab	B.1.470	GH	(NS3_D155H,NS7b_E39stop,NSP1_E2G,NS3_S220I,NSP6_G107del,NSP6_S106del,N_T205I,NSP6_F108del,NS3_Q57H,NSP12_P323L,Spike_D614G,NSP2_L217V,NSP12_P227L)
61	BGR-LIPI044	18.4; unknwon	hCoV-19/Indonesia/BGR-LIPI044/2021	EPI_ISL_1117452	2021-11-01	2021-02-03	Asia / Indonesia / West Java / Bogor	Human	Male	32	unknown	Original	Nasopharyngeal and oropharyngeal swab	B.1.470	GH	(NS3_D155H,NS7b_E39stop,NSP3_A1766V,Spike_F55V,NS3_S220I,NSP6_G107del,NSP6_S106del,N_T205I,NSP6_F108del,NS3_Q57H,Spike_P57T,NSP12_P323L,Spike_D614G,NSP2_L217V,NSP12_P227L)
62	2233001	unknown; 14.47	hCoV-19/Indonesia/JB-BGR-LIPI081/2021	EPI_ISL_2840870	2021-12-01	2021-07-07	Asia / Indonesia / West Java / Bogor	Human	Male	34	unknown	Original	Nasopharyngeal and oropharyngeal swab	B.1.470	GH	(NS3_D155H,NS7b_E39stop,NS3_S220I,NSP14_M72I,NSP6_G107del,NSP6_S106del,N_T205I,NSP6_F108del,NS3_Q57H,NSP12_P323L,Spike_D614G,NSP2_L217V,Spike_S12F,NSP12_P227L)
63	JB-BGR-LIPI076	23.6; unknwon	hCoV-19/Indonesia/JB-BGR-LIPI076/2021	EPI_ISL_1137602	1/13/2021	2021-04-03	Asia / Indonesia / West Java / Bogor	Human	Male	31	unknown	Original	Nasopharyngeal and oropharyngeal swab	B.1.470	GH	(NSP14_K349N,NS3_Q57H,NS3_D222Y,Spike_E156D,NSP12_P323L,Spike_D614G,NSP3_A861V,Spike_Q677H,NSP12_P227L,N_S235F)
64	JB-BGR-LIPI077	25.4; unknwon	hCoV-19/Indonesia/JB-BGR-LIPI077/2021	EPI_ISL_1137603	1/13/2021	2021-04-03	Asia / Indonesia / West Java / Bogor	Human	Male	38	unknown	Original	Nasopharyngeal and oropharyngeal swab	B.1.459	GH	(NSP3_S1197T,N_M234I,Spike_S689R,NSP3_P822L,N_A119S,NS3_Q57H,NSP6_M83V,NSP2_R222C,NSP12_P323L,NSP2_S263F,Spike_D614G)
65	2242002	unknown; 21.38	hCoV-19/Indonesia/JB-BGR-LIPI078/2021	EPI_ISL_2840868	1/13/2021	2021-07-07	Asia / Indonesia / West Java / Bogor	Human	Female	57	unknown	Original	Nasopharyngeal and oropharyngeal swab	B.1.470	GH	(NS3_D155H,NS7b_E39stop,NSP6_P44L,NS3_S220I,NSP3_C1421Y,NSP6_G107del,NSP6_S106del,N_T205I,NSP6_F108del,NS3_Q57H,NS8_C102G,NSP12_P323L,Spike_D614G,NSP2_L217V,NSP12_P227L)
66	BGR-LIPI048	18.8; unknwon	hCoV-19/Indonesia/BGR-LIPI048/2021	EPI_ISL_1020198	1/14/2021	2/18/2021	Asia / Indonesia / West Java / Bogor	Human	Female	64	Asymptomatic	Original	Nasopharyngeal and oropharyngeal swab	B.1.466.2	GH	(NSP3_P822L,NSP12_R533C,Spike_N439K,N_T205I,NSP7_V33I,NSP3_T725I,NS3_Q57H,NSP13_E261D,NS3_T223I,NSP3_T350I,NSP12_P323L,N_A152S,Spike_D614G)
67	BGR-LIPI047	19.3; unknwon	hCoV-19/Indonesia/BGR-LIPI047/2021	EPI_ISL_1117453	1/14/2021	2021-02-03	Asia / Indonesia / West Java / Bogor	Human	Female	33	Asymptomatic	Original	Nasopharyngeal and oropharyngeal swab	B.1.1.398	GR	(NSP16_A4T,NSP6_L33M,N_R203K,NS3_T89I,NSP6_F34V,NSP6_W31Y,N_G204R,NSP6_Q30E,NSP12_P323L,Spike_D614G,NSP6_ins35VL,NSP6_L37F,NSP6_T29P,NSP13_E341D)
68	2246003	unknown; 16.89	hCoV-19/Indonesia/JB-BGR-LIPI080/2021	EPI_ISL_2840869	1/14/2021	2021-07-07	Asia / Indonesia / West Java / Bogor	Human	Female	40	unknown	Original	Nasopharyngeal and oropharyngeal swab	B.1.459	GH	(NSP3_S1197T,N_M234I,Spike_S689R,NSP3_P822L,N_A119S,NS3_Q57H,NSP6_M83V,NSP2_R222C,NSP12_P323L,NSP2_S263F,Spike_D614G)
69	2251001	unknown; 14.53	hCoV-19/Indonesia/JB-BGR-LIPI093/2021	EPI_ISL_2840881	1/14/2021	2021-07-07	Asia / Indonesia / West Java / Bogor	Human	Male	58	unknown	Original	Nasopharyngeal and oropharyngeal swab	B.1.470	GH	(NS3_D155H,NS7b_E39stop,NS3_S220I,NSP6_G107del,NSP6_S106del,N_T205I,NSP6_F108del,NS3_Q57H,NSP12_P323L,Spike_D614G,NSP2_L217V,Spike_S12F,NSP12_P227L)
70	2271002	unknown; 25.72	hCoV-19/Indonesia/JB-BGR-LIPI105/2021	EPI_ISL_2840893	1/15/2021	2021-07-07	Asia / Indonesia / West Java / Bogor	Human	Male	67	unknown	Original	Nasopharyngeal and oropharyngeal swab	B.1.466.2	GH	(NSP3_P822L,NSP12_R533C,Spike_N439K,N_T205I,NSP7_V33I,NSP3_T725I,NS3_Q57H,NSP13_E261D,NS3_T223I,NSP3_T350I,NSP12_P323L,N_A152S,Spike_D614G)
71	BGR-LIPI050	22.7; unknwon	hCoV-19/Indonesia/BGR-LIPI050/2021	EPI_ISL_1020183	1/18/2021	2/18/2021	Asia / Indonesia / West Java / Bogor	Human	Male	35	Asymptomatic	Original	Nasopharyngeal and oropharyngeal swab	B.1.470	GH	(NS3_A51S,NS3_Q57H,Spike_A845V,NS3_K75N,NSP12_P323L,Spike_P681H,Spike_D614G,Spike_D80Y,NSP8_T141M,NSP12_P227L)
72	BGR-LIPI049	19.9; unknwon	hCoV-19/Indonesia/BGR-LIPI049/2021	EPI_ISL_1020199	1/18/2021	2/18/2021	Asia / Indonesia / West Java / Bogor	Human	Male	31	Asymptomatic	Original	Nasopharyngeal and oropharyngeal swab	B.1.1.398	GR	(N_R203K,E_R69K,N_G204R,NS7b_E39Q,NSP12_P323L,Spike_D614G,NSP13_T588I,NSP3_L1903V,Spike_S640F,NS3_S171L)
73	2305014	25.23; 25.42	hCoV-19/Indonesia/JB-BGR-LIPI106/2021	EPI_ISL_2840894	1/20/2021	2021-07-07	Asia / Indonesia / West Java / Bogor	Human	Male	56	unknown	Original	Nasopharyngeal and oropharyngeal swab	B.1	GH	(NS3_D155H,NS7b_E39stop,NS3_S220I,NS3_R134H,NSP6_G107del,NSP6_S106del,N_T205I,NSP6_F108del,NS3_Q57H,NS8_C102G,NSP2_P13L,Spike_D614G,NSP2_L217V,NSP12_P227L)
74	BGR-LIPI051	18.8; unknwon	hCoV-19/Indonesia/BGR-LIPI051/2021	EPI_ISL_1020200	1/21/2021	2/18/2021	Asia / Indonesia / West Java / Bogor	Human	Male	52	Symptomatic	Original	Nasopharyngeal and oropharyngeal swab	B.1.1.398	GR	(NSP2_L140F,N_R203K,N_G204R,NSP3_M1436I,NSP12_P323L,Spike_D614G,Spike_Q613H)
75	BGR-LIPI052	17.7; unknwon	hCoV-19/Indonesia/BGR-LIPI052/2021	EPI_ISL_1117454	1/21/2021	2021-02-03	Asia / Indonesia / West Java / Bogor	Human	Female	54	Symptomatic	Original	Nasopharyngeal and oropharyngeal swab	B.1	GH	(NSP4_V30I,Spike_L18F,N_P6L,NSP3_T1189I,NS3_M260del,NSP3_V239I,NS3_Q57H,NS3_P258del,NSP3_T787I,Spike_I197V,NSP3_Q941K,NSP12_P323L,NS3_E261stop,Spike_D614G,NS3_G174D,NS3_N257del,NS3_V259del)
76	BGR-LIPI053	19.5; unknwon	hCoV-19/Indonesia/BGR-LIPI053/2021	EPI_ISL_1117455	1/24/2021	2021-02-03	Asia / Indonesia / West Java / Bogor	Human	Female	46	Symptomatic	Original	Nasopharyngeal and oropharyngeal swab	B.1.466.2	GH	(NSP6_L75F,N_A217T,NSP3_S126L,NSP6_L33M,NSP3_P822L,NSP13_S259L,Spike_N439K,N_T205I,NSP6_F34V,NSP13_P300S,NSP6_W31Y,NS3_Q57H,Spike_P681R,NS8_A65S,NSP3_T350I,NSP6_Q30E,NSP12_P323L,Spike_D614G,NSP6_ins35VL,NSP6_L37F,NSP6_T29P)
77	BGR-LIPI056	20.9; unknwon	hCoV-19/Indonesia/BGR-LIPI056/2021	EPI_ISL_1020175	1/25/2021	2/18/2021	Asia / Indonesia / West Java / Bogor	Human	Female	17	unknown	Original	Nasopharyngeal and oropharyngeal swab	B.1.459	GH	(Spike_L18F,N_D377Y,Spike_S689R,NSP3_P822L,N_A119S,NSP2_V284I,N_T205I,NSP3_F53L,NS8_I9V,NSP13_Q586H,NSP12_P323L,NSP16_I68V,NS3_G196E,Spike_D614G)
78	BGR-LIPI058	19.4; unknwon	hCoV-19/Indonesia/BGR-LIPI058/2021	EPI_ISL_1020176	1/25/2021	2/18/2021	Asia / Indonesia / West Java / Bogor	Human	Female	61	Symptomatic	Original	Nasopharyngeal and oropharyngeal swab	B.1.466.2	GH	(NSP6_L75F,NSP3_S126L,NSP3_P822L,NSP13_S259L,Spike_N439K,N_T205I,NS3_Q57H,Spike_P681R,NSP3_T350I,NSP12_P323L,Spike_D614G)
79	JK-LIPI060	24.3; unknwon	hCoV-19/Indonesia/JK-LIPI060/2021	EPI_ISL_1020179	1/25/2021	2/18/2021	Asia / Indonesia / Jakarta	Human	Female	51	Asymptomatic	Original	Nasopharyngeal and oropharyngeal swab	B.1.470	GH	(NS3_D155H,NS7b_E39stop,NS3_S220I,NSP6_G107del,NSP6_S106del,N_T205I,NSP6_F108del,NS3_Q57H,N_M210del,NS3_L83F,NSP12_P323L,Spike_D614G,NSP2_L217V,NSP13_E365D,Spike_G838D,NSP12_P227L)
80	BGR-LIPI055	22.6; unknwon	hCoV-19/Indonesia/BGR-LIPI055/2021	EPI_ISL_1020180	1/25/2021	2/18/2021	Asia / Indonesia / West Java / Bogor	Human	Male	28	Symptomatic	Original	Nasopharyngeal and oropharyngeal swab	B.1.470	GH	(NS3_D155H,NS7b_E39stop,N_G238C,NS3_S220I,NSP6_G107del,NSP13_V241L,NSP6_S106del,N_T205I,NSP6_F108del,NSP3_H342Y,NSP16_G113C,NS3_Q57H,NS3_L94F,NSP12_P323L,Spike_D614G,NSP2_L217V,NSP14_H95Y,NSP12_P227L,Spike_A222V)
81	BGR-LIPI054	23.3; unknwon	hCoV-19/Indonesia/BGR-LIPI054/2021	EPI_ISL_1020184	1/25/2021	2/18/2021	Asia / Indonesia / West Java / Bogor	Human	Male	61	Asymptomatic	Original	Nasopharyngeal and oropharyngeal swab	B.1.466.2	GH	(NSP3_P822L,NSP13_I575V,Spike_N439K,N_T205I,NSP2_A419V,NS3_Q57H,N_A12T,Spike_A623V,NSP3_T350I,NSP12_P323L,Spike_D614G)
82	JK-LIPI059	22.2; unknwon	hCoV-19/Indonesia/JK-LIPI059/2021	EPI_ISL_1020191	1/25/2021	2/18/2021	Asia / Indonesia / Jakarta	Human	Female	81	Symptomatic	Original	Nasopharyngeal and oropharyngeal swab	B.1.459	GH	(NSP3_P822L,N_A119S,NSP15_S261L,NS3_V88L,NS3_Q57H,NSP4_I382T,NSP2_S196L,NSP3_S1285F,NSP12_P323L,Spike_D614G,NSP13_V221I,Spike_Y170H,NS3_W193R)
83	BGR-LIPI057	18.4; unknwon	hCoV-19/Indonesia/BGR-LIPI057/2021	EPI_ISL_1020201	1/25/2021	2/18/2021	Asia / Indonesia / West Java / Bogor	Human	Male	13	Symptomatic	Original	Nasopharyngeal and oropharyngeal swab	B.1.466.2	GH	(NSP3_P822L,NSP13_V98F,Spike_N439K,N_T205I,NS3_Q57H,NSP3_T350I,NSP12_P323L,Spike_D614G)
84	BGR-LIPI062	17.8; unknwon	hCoV-19/Indonesia/BGR-LIPI062/2021	EPI_ISL_1020177	1/26/2021	2/18/2021	Asia / Indonesia / West Java / Bogor	Human	Female	55	Symptomatic	Original	Nasopharyngeal and oropharyngeal swab	B.1.466.2	GH	(NSP6_L75F,NSP3_S126L,NSP3_P822L,NSP13_S259L,Spike_N439K,N_T205I,NSP14_L157F,NS3_Q57H,Spike_P681R,NSP3_T350I,NSP12_P323L,Spike_D614G,NSP16_K160R)
85	JK-LIPI061	19.0; unknwon	hCoV-19/Indonesia/JK-LIPI061/2021	EPI_ISL_1020181	1/26/2021	2/18/2021	Asia / Indonesia / Jakarta	Human	Male	57	Asymptomatic	Original	Nasopharyngeal and oropharyngeal swab	B.1.470	GH	(NS3_D155H,NS7b_E39stop,NS3_S220I,NSP6_G107del,NSP6_S106del,N_T205I,NSP6_F108del,NS3_Q57H,N_M210del,NS3_L83F,NSP12_P323L,Spike_D614G,NSP2_L217V,NSP13_E365D,Spike_G838D,NSP12_P227L)
86	BGR-LIPI063	11.8; unknwon	hCoV-19/Indonesia/BGR-LIPI063/2021	EPI_ISL_1020202	1/26/2021	2/18/2021	Asia / Indonesia / West Java / Bogor	Human	Male	60	Symptomatic	Original	Nasopharyngeal and oropharyngeal swab	B.1.466.2	GH	(NSP6_L75F,NSP3_S126L,NSP3_P822L,NSP13_S259L,Spike_N439K,N_T205I,NSP14_L157F,NS3_Q57H,Spike_P681R,NSP3_T350I,NSP12_P323L,Spike_D614G,NSP16_K160R)
87	BGR-LIPI067	24.0; unknwon	hCoV-19/Indonesia/BGR-LIPI067/2021	EPI_ISL_1020178	1/27/2021	2/18/2021	Asia / Indonesia / West Java / Bogor	Human	Male	51	Asymptomatic	Original	Nasopharyngeal and oropharyngeal swab	B.1.470	GH	(NS3_D155H,NS7b_E39stop,NSP3_T181I,NS3_S220I,NSP6_G107del,NSP6_S106del,N_T205I,NSP6_F108del,NS3_Q57H,NSP3_T820I,NSP3_E95D,NSP12_P323L,NSP12_D879G,Spike_D614G,NSP2_L217V,Spike_S12F,NSP12_P227L)
88	BGR-LIPI064	17.3; unknwon	hCoV-19/Indonesia/BGR-LIPI064/2021	EPI_ISL_1020182	1/27/2021	2/18/2021	Asia / Indonesia / West Java / Bogor	Human	Male	62	Symptomatic	Original	Nasopharyngeal and oropharyngeal swab	B.1	GH	(NSP4_V30I,Spike_L18F,N_P6L,NSP3_T1189I,NS3_M260del,NSP3_V239I,NS3_Q57H,NS3_P258del,N_D225Y,Spike_I197V,NS7a_P45L,NSP3_Q941K,NSP12_P323L,NSP6_I124L,Spike_D614G,NS3_G174D,NS3_N257del,NS3_V259del)
89	BGR-LIPI065	20.5; unknwon	hCoV-19/Indonesia/BGR-LIPI065/2021	EPI_ISL_1020185	1/27/2021	2/18/2021	Asia / Indonesia / West Java / Bogor	Human	Male	20	Asymptomatic	Original	Nasopharyngeal and oropharyngeal swab	B.1.466.2	GH	(NSP6_L75F,NSP3_S126L,NSP3_P822L,NSP13_S259L,Spike_N439K,N_T205I,NS3_Q57H,Spike_P681R,NSP3_T350I,NSP12_P323L,Spike_D614G)
90	BGR-LIPI066	16.6; unknwon	hCoV-19/Indonesia/BGR-LIPI066/2021	EPI_ISL_1020189	1/27/2021	2/18/2021	Asia / Indonesia / West Java / Bogor	Human	Female	29	Symptomatic	Original	Nasopharyngeal and oropharyngeal swab	B.1.1.10	GR	(NS6_H3D,N_R203K,N_G204R,NSP3_M1436I,NS8_K2N,Spike_L806Q,NSP12_P323L,Spike_D614G,Spike_Q613H)
91	BGR-LIPI068	21.3; unknwon	hCoV-19/Indonesia/BGR-LIPI068/2021	EPI_ISL_1020190	1/27/2021	2/18/2021	Asia / Indonesia / West Java / Bogor	Human	Male	31	Symptomatic	Original	Nasopharyngeal and oropharyngeal swab	B.1.466.2	GH	(NSP6_L75F,NSP3_S126L,NSP3_P822L,NSP13_S259L,Spike_N439K,N_T205I,NSP14_L157F,NS3_Q57H,Spike_P681R,NSP3_T350I,NSP12_P323L,Spike_D614G,NSP16_K160R)
92	2368069	21.18; 20.86	hCoV-19/Indonesia/JB-BGR-LIPI082/2021	EPI_ISL_2840871	1/29/2021	2021-07-07	Asia / Indonesia / West Java / Bogor	Human	Male	20	unknown	Original	Nasopharyngeal and oropharyngeal swab	B.1	GH	(NSP4_V30I,Spike_L18F,N_P199S,N_P6L,Spike_S494P,NS3_M260del,Spike_K1045R,NSP3_V239I,NS3_Q57H,NS3_P258del,NSP12_P323L,NSP5_K90R,NSP6_I124L,Spike_D614G,NS3_G174D,NS3_N257del,NS3_V259del)
93	2368015	21.13; 21.03	hCoV-19/Indonesia/JB-BGR-LIPI083/2021	EPI_ISL_2840872	1/29/2021	2021-07-07	Asia / Indonesia / West Java / Bogor	Human	Female	48	unknown	Original	Nasopharyngeal and oropharyngeal swab	B.1.466.2	GH	(NSP6_L75F,NSP3_S126L,E_R61L,NSP3_P822L,NSP13_S259L,Spike_N439K,N_T205I,NS3_Q57H,Spike_P681R,NSP3_S1212L,NSP3_T350I,NSP12_P323L,Spike_D614G)
94	2368002	20.21; 19.16	hCoV-19/Indonesia/JB-BGR-LIPI084/2021	EPI_ISL_2840873	1/29/2021	2021-07-07	Asia / Indonesia / West Java / Bogor	Human	Female	unknown	unknown	Original	Nasopharyngeal and oropharyngeal swab	B.1.1.398	GR	(NSP3_P1921T,N_R203K,NS8_D119E,Spike_V622F,Spike_A1078S,N_G204R,NS3_T175I,NSP12_P323L,NSP3_E815D,Spike_D614G,NSP1_V116L,Spike_D80Y)
95	2368016	23.30; 22.88	hCoV-19/Indonesia/JB-BGR-LIPI085/2021	EPI_ISL_2840874	1/29/2021	2021-07-07	Asia / Indonesia / West Java / Bogor	Human	Female	49	unknown	Original	Nasopharyngeal and oropharyngeal swab	B.1.466.2	GH	(NSP6_L75F,NSP3_S126L,NSP3_P822L,NSP13_S259L,Spike_N439K,N_T205I,NS3_Q57H,Spike_P681R,NSP3_P125L,NSP3_T350I,NSP12_P323L,Spike_D614G,NSP16_K160R)
96	2368019	21.07; 20.02	hCoV-19/Indonesia/JB-BGR-LIPI086/2021	EPI_ISL_2840875	1/29/2021	2021-07-07	Asia / Indonesia / West Java / Bogor	Human	Female	9	unknown	Original	Nasopharyngeal and oropharyngeal swab	B.1.466.2	GH	(NSP6_L75F,NSP3_S126L,NSP3_P822L,NSP13_S259L,Spike_N439K,N_T205I,NS3_Q57H,Spike_P681R,NSP3_P125L,NSP3_T350I,NSP12_P323L,Spike_D614G,NSP16_K160R)
97	2368029	20.57; 20.58	hCoV-19/Indonesia/JB-BGR-LIPI087/2021	EPI_ISL_2840876	1/29/2021	2021-07-07	Asia / Indonesia / West Java / Bogor	Human	Male	52	unknown	Original	Nasopharyngeal and oropharyngeal swab	B.1.459	GH	(M_W75L,NSP3_P822L,N_S193I,NS3_Q57H,NSP3_M1441I,NSP5_T21N,N_V270L,NSP12_P323L,NSP5_K90R,Spike_D614G,NSP12_G596S,Spike_S940F)
98	2368030	19.25; 21.01	hCoV-19/Indonesia/JB-BGR-LIPI088/2021	EPI_ISL_2840877	1/29/2021	2021-07-07	Asia / Indonesia / West Java / Bogor	Human	Female	42	unknown	Original	Nasopharyngeal and oropharyngeal swab	B.1.459	GH	(M_W75L,NSP3_P822L,N_S193I,NS3_Q57H,NSP3_M1441I,NSP5_T21N,N_V270L,NSP12_P323L,NSP5_K90R,Spike_D614G,NSP12_G596S,Spike_S940F)
99	2369005	13.71; 12.58	hCoV-19/Indonesia/JB-BGR-LIPI089/2021	EPI_ISL_2840878	1/29/2021	2021-07-07	Asia / Indonesia / West Java / Bogor	Human	Female	31	unknown	Original	Nasopharyngeal and oropharyngeal swab	B.1.466.2	GH	(NSP6_L75F,NSP3_S126L,NSP3_P822L,NSP13_S259L,Spike_N439K,N_T205I,NS3_Q57H,Spike_P681R,NSP3_T350I,NSP12_P323L,Spike_D614G,NSP16_K160R)
100	2368061	23.42; 23.06	hCoV-19/Indonesia/JB-BGR-LIPI091/2021	EPI_ISL_2840879	1/29/2021	2021-07-07	Asia / Indonesia / West Java / Bogor	Human	Female	34	unknown	Original	Nasopharyngeal and oropharyngeal swab	B.1.1.398	GR	(NSP6_I124T,Spike_E1207A,NS3_H78Y,NS3_Y107H,N_R203K,NSP2_G339S,NSP3_V477F,NS3_Q38K,N_G204R,NSP12_P323L,Spike_D614G,NSP2_C240Y,NSP2_S351G)
101	2368066	22.35; 21.90	hCoV-19/Indonesia/JB-BGR-LIPI092/2021	EPI_ISL_2840880	1/29/2021	2021-07-07	Asia / Indonesia / West Java / Bogor	Human	Male	23	unknown	Original	Nasopharyngeal and oropharyngeal swab	B.1.466.2	GH	(NSP3_P822L,NSP13_V98F,Spike_N439K,N_T205I,NS3_Q57H,NSP3_T350I,NSP12_P323L,Spike_D614G)
102	2373002	23.29; 23.02	hCoV-19/Indonesia/JB-BGR-LIPI094/2021	EPI_ISL_2840882	1/29/2021	2021-07-07	Asia / Indonesia / West Java / Bogor	Human	Male	66	unknown	Original	Nasopharyngeal and oropharyngeal swab	B.1.1.398	GR	(NS6_H3D,N_R203K,NSP4_A181S,N_G204R,NSP3_M1436I,NS8_K2N,NSP12_P323L,Spike_D614G,Spike_Q613H)
103	2369008	16.04; 15.35	hCoV-19/Indonesia/JB-BGR-LIPI095/2021	EPI_ISL_2840883	1/29/2021	2021-07-07	Asia / Indonesia / West Java / Bogor	Human	Male	59	unknown	Original	Nasopharyngeal and oropharyngeal swab	B.1.466.2	GH	(NSP6_L75F,NSP3_S126L,NSP3_P822L,NSP13_S259L,Spike_N439K,N_T205I,NS3_Q57H,Spike_P681R,NSP3_T350I,NSP12_P323L,Spike_D614G,NSP16_K160R)
104	2369006	24.00; 22.34	hCoV-19/Indonesia/JB-BGR-LIPI096/2021	EPI_ISL_2840884	1/29/2021	2021-07-07	Asia / Indonesia / West Java / Bogor	Human	Female	53	unknown	Original	Nasopharyngeal and oropharyngeal swab	B.1.466.2	GH	(NSP6_L75F,NSP3_S126L,NSP3_P822L,NSP13_S259L,Spike_N439K,N_T205I,NS3_Q57H,Spike_P681R,NSP3_T350I,NSP12_P323L,Spike_D614G,NSP16_K160R)
105	2369004	20.99; 20.83	hCoV-19/Indonesia/JB-BGR-LIPI097/2021	EPI_ISL_2840885	1/29/2021	2021-07-07	Asia / Indonesia / West Java / Bogor	Human	Male	42	unknown	Original	Nasopharyngeal and oropharyngeal swab	B.1.470	GH	(NS3_D155H,NS7b_E39stop,NSP2_V577I,NS3_S220I,NSP6_G107del,NSP6_S106del,N_T205I,NSP6_F108del,NSP14_T250I,NS3_Q57H,NS6_R20S,NSP15_P270S,NSP12_P323L,Spike_D614G,NSP2_L217V,NSP12_P227L)
106	2368090	22.91; 22.79	hCoV-19/Indonesia/JB-BGR-LIPI098/2021	EPI_ISL_2840886	1/29/2021	2021-07-07	Asia / Indonesia / West Java / Bogor	Human	Male	8	unknown	Original	Nasopharyngeal and oropharyngeal swab	B.1.466.2	GH	(NS3_A99S,NSP3_P822L,Spike_N439K,NS3_L86F,N_T205I,NS3_Q57H,NSP3_T350I,NSP12_P323L,Spike_D614G)
107	2368077	17.60; 17.31	hCoV-19/Indonesia/JB-BGR-LIPI099/2021	EPI_ISL_2840887	1/29/2021	2021-07-07	Asia / Indonesia / West Java / Bogor	Human	Male	27	unknown	Original	Nasopharyngeal and oropharyngeal swab	B.1	GH	(NSP4_V30I,Spike_L18F,N_P199S,N_P6L,Spike_S494P,NS3_M260del,Spike_K1045R,NSP3_V239I,NS3_Q57H,NS3_P258del,NSP12_P323L,NSP5_K90R,NSP6_I124L,Spike_D614G,NS3_G174D,NS3_N257del,NS3_V259del)
108	2368073	24.03; 24.20	hCoV-19/Indonesia/JB-BGR-LIPI100/2021	EPI_ISL_2840888	1/29/2021	2021-07-07	Asia / Indonesia / West Java / Bogor	Human	Female	50	unknown	Original	Nasopharyngeal and oropharyngeal swab	B.1.1.398	GR	(N_R203K,NSP4_A231V,NS3_G224V,NSP3_L1328F,NS3_A103S,N_G204R,N_Q240K,NSP12_P323L,Spike_D614G,NS3_F87S)
109	2376001	25.07; 23.30	hCoV-19/Indonesia/JB-BGR-LIPI101/2021	EPI_ISL_2840889	1/29/2021	2021-07-07	Asia / Indonesia / West Java / Bogor	Human	Male	24	unknown	Original	Nasopharyngeal and oropharyngeal swab	B.1.470	GH	(NS3_D155H,NS7b_E39stop,NS3_S220I,NSP6_G107del,NSP6_S106del,NSP4_L15F,N_T205I,NSP6_F108del,NS3_Q57H,NSP12_P323L,Spike_D614G,NSP2_L217V,NSP12_P227L)
110	2368018	25.38; 25.09	hCoV-19/Indonesia/JB-BGR-LIPI102/2021	EPI_ISL_2840890	1/29/2021	2021-07-07	Asia / Indonesia / West Java / Bogor	Human	Female	21	unknown	Original	Nasopharyngeal and oropharyngeal swab	B.1.466.2	GH	(NSP6_L75F,NSP3_S126L,NSP3_P822L,NSP13_S259L,Spike_N439K,N_T205I,NS3_Q57H,Spike_P681R,NSP3_P125L,NSP3_T350I,NSP12_P323L,Spike_D614G,NSP16_K160R)
111	2368070	26.06; 25.43	hCoV-19/Indonesia/JB-BGR-LIPI103/2021	EPI_ISL_2840891	1/29/2021	2021-07-07	Asia / Indonesia / West Java / Bogor	Human	Female	30	unknown	Original	Nasopharyngeal and oropharyngeal swab	B.1	GH	(NSP4_V30I,Spike_L18F,N_P199S,N_P6L,Spike_S494P,NS3_M260del,Spike_K1045R,NSP3_V239I,NS3_Q57H,NS3_P258del,NSP12_P323L,NSP5_K90R,NSP6_I124L,Spike_D614G,NS3_G174D,NS3_N257del,NS3_V259del)
112	2368013	26.24; 26.04	hCoV-19/Indonesia/JB-BGR-LIPI104/2021	EPI_ISL_2840892	1/29/2021	2021-07-07	Asia / Indonesia / West Java / Bogor	Human	Male	26	unknown	Original	Nasopharyngeal and oropharyngeal swab	B.1.466.2	GH	(NSP6_L75F,NSP3_S126L,NSP3_P822L,NSP13_S259L,Spike_N439K,N_T205I,NS3_Q57H,Spike_P681R,NSP3_T350I,NSP12_P323L,Spike_D614G)
113	TRA-133	25.30; 25.19	hCoV-19/Indonesia/JB-BGR-LIPI118/2021	EPI_ISL_2844823	2/18/2021	2021-08-07	Asia / Indonesia / Jawa Barat / Bogor	Human	Female	35	unknown	Original	Nasopharyngeal and oropharyngeal swab	B.1.466.2	GH	(NSP6_L75F,NSP3_S126L,NSP3_P822L,NSP13_S259L,Spike_N439K,NS3_Q57H,Spike_P681R,NSP3_T350I,NSP12_P323L,Spike_D614G)
114	TRA-144	22.56; 21.43	hCoV-19/Indonesia/JB-BGR-LIPI240/2021	EPI_ISL_4106122	2/18/2021	9/13/2021	Asia / Indonesia / West Java / Bogor	Human	Female	49	unknown	Original	Nasopharyngeal and oropharyngeal swab	B.1.466.2	GH	(NSP6_L75F,NSP3_S126L,NSP3_P822L,N_T362I,NSP13_S259L,Spike_N439K,NS3_Q57H,Spike_P681R,NSP8_N100S,NSP3_T350I,NSP12_P323L,Spike_D614G)
115	TRA-135	21.50; 21.10	hCoV-19/Indonesia/JB-BGR-LIPI107/2021	EPI_ISL_2844812	2/19/2021	2021-08-07	Asia / Indonesia / West Java / Bogor	Human	Male	29	unknown	Original	Nasopharyngeal and oropharyngeal swab	B.1.466.2	GH	(NSP3_P822L,N_T245N,NSP3_T133I,Spike_N439K,N_T205I,NS3_Q57H,NSP3_T350I,NSP12_P323L,Spike_D614G)
116	FMC-23	28.38; 28.22	hCoV-19/Indonesia/JB-BGR-LIPI119/2021	EPI_ISL_2844824	2/19/2021	2021-08-07	Asia / Indonesia / Jawa Barat / Bogor	Human	Male	45	unknown	Original	Nasopharyngeal and oropharyngeal swab	B.1	GH	(N_D399Y,NSP12_V182L,NSP3_V469M,NS3_Q57H,NS8_S67F,Spike_A1078S,NSP12_P323L,Spike_D614G)
117	PMI-124	28.46; 27.71	hCoV-19/Indonesia/JB-BGR-LIPI241/2021	EPI_ISL_4106123	2/19/2021	9/13/2021	Asia / Indonesia / West Java / Bogor	Human	Male	61	unknown	Original	Nasopharyngeal and oropharyngeal swab	B.1.470	GH	(NS7b_E39stop,NSP13_H164Y,NS3_S220I,NSP2_L598M,NS3_Q57H,NSP12_P323L,Spike_D614G,NSP10_D82A,NSP12_P227L)
118	TRA-143	27.33; 27.40	hCoV-19/Indonesia/JB-BGR-LIPI108/2021	EPI_ISL_2844813	2/20/2021	2021-08-07	Asia / Indonesia / Jawa Barat / Bogor	Human	Male	60	unknown	Original	Nasopharyngeal and oropharyngeal swab	B.1.466.2	GH	(NSP6_L75F,NSP3_S126L,NSP3_P822L,N_T362I,NSP13_S259L,N_T205I,NS3_Q57H,Spike_P681R,NSP8_N100S,NSP3_T350I,NSP12_P323L,Spike_D614G)
119	TRA-144	22.56; 21.43	hCoV-19/Indonesia/JB-BGR-LIPI242/2021	EPI_ISL_4106124	2/20/2021	9/13/2021	Asia / Indonesia / West Java / Bogor	Human	Female	44	unknown	Original	Nasopharyngeal and oropharyngeal swab	B.1.466.2	GH	(NSP6_L75F,NSP3_S126L,N_T362I,Spike_N439K,NS3_Q57H,Spike_P681R,NSP8_N100S,NSP3_T350I,NSP12_P323L)
120	TRA-161	20.84; 18.51	hCoV-19/Indonesia/JB-BGR-LIPI109/2021	EPI_ISL_2844814	2/22/2021	2021-08-07	Asia / Indonesia / West Java / Bogor	Human	Male	52	unknown	Original	Nasopharyngeal and oropharyngeal swab	B.1.466.2	GH	(NSP6_L75F,NSP3_S126L,NSP3_P822L,NSP3_D1121A,NSP13_S259L,Spike_N439K,N_T205I,NS3_Q57H,NSP2_T374I,Spike_P681R,NSP3_T350I,NSP12_P323L,Spike_D614G)
121	PMI-187	18.85; 18.18	hCoV-19/Indonesia/JB-BGR-LIPI110/2021	EPI_ISL_2844815	2/22/2021	2021-08-07	Asia / Indonesia / West Java / Bogor	Human	Male	48	unknown	Original	Nasopharyngeal and oropharyngeal swab	B.1.466.2	GH	(NSP6_L75F,NSP3_S126L,NSP3_P822L,NSP13_S259L,Spike_N439K,N_T205I,NS3_Q57H,Spike_P681R,NS3_G172V,NSP3_T350I,NSP12_P323L,Spike_D614G)
122	TRA-182	15.95; 14.10	hCoV-19/Indonesia/JB-BGR-LIPI111/2021	EPI_ISL_2844816	2/23/2021	2021-08-07	Asia / Indonesia / West Java / Bogor	Human	Female	27	unknown	Original	Nasopharyngeal and oropharyngeal swab	B.1.470	GH	(NSP3_M196T,NS3_D155H,NS7b_E39stop,NS3_S220I,NSP14_M72I,NSP6_G107del,NSP6_S106del,N_T205I,NSP6_F108del,NS3_Q57H,NSP12_P323L,Spike_D614G,NSP2_L217V,Spike_S12F,NSP12_P227L)
123	TRA-196	24;02; 24;06	hCoV-19/Indonesia/JB-BGR-LIPI112/2021	EPI_ISL_2844817	2/23/2021	2021-08-07	Asia / Indonesia / West Java / Bogor	Human	Male	45	unknown	Original	Nasopharyngeal and oropharyngeal swab	B.1.466.2	GH	(NSP6_L75F,NSP3_S126L,NSP3_P822L,NSP3_D1121A,NSP13_S259L,Spike_N439K,N_T205I,NS3_Q57H,NSP2_T374I,Spike_P681R,NSP3_T350I,NSP12_P323L,Spike_D614G)
124	TRA-198	23;36; 23;39	hCoV-19/Indonesia/JB-BGR-LIPI113/2021	EPI_ISL_2844818	2/23/2021	2021-08-07	Asia / Indonesia / West Java / Bogor	Human	Male	23	unknown	Original	Nasopharyngeal and oropharyngeal swab	B.1.466.2	GH	(NSP4_S59P,NSP13_S74L,NSP3_P822L,Spike_N439K,NS3_K16N,N_T205I,NSP15_R257C,NS3_Q57H,NSP3_T350I,NSP12_P323L,Spike_D614G)
125	PMI-212	27;55; 27;39	hCoV-19/Indonesia/JB-BGR-LIPI120/2021	EPI_ISL_2844825	2/23/2021	2021-08-07	Asia / Indonesia / Jawa Barat / Bogor	Human	Male	80	unknown	Original	Nasopharyngeal and oropharyngeal swab	B.1.466.2	GH	(NSP6_L75F,NSP3_S126L,NSP3_P822L,NSP13_S259L,Spike_N439K,NS3_Q57H,Spike_P681R,NSP3_T350I,NSP12_P323L,Spike_D614G)
126	TRA-206	16.08; 15.13	hCoV-19/Indonesia/JB-BGR-LIPI114/2021	EPI_ISL_2844819	2/24/2021	2021-08-07	Asia / Indonesia / West Java / Bogor	Human	Male	25	unknown	Original	Nasopharyngeal and oropharyngeal swab	B.1.459	GH	(Spike_L18F,N_D377Y,Spike_S689R,NSP3_P822L,NSP6_T147I,N_A119S,NSP8_P10S,NSP2_V284I,NSP3_V477F,N_T205I,NS3_Q57H,NSP3_F53L,NS8_S67F,NSP2_T634I,NSP6_V178I,NSP12_P323L,NSP16_I68V,Spike_D614G)
127	TRA-202	17.34; 16.38	hCoV-19/Indonesia/JB-BGR-LIPI126/2021	EPI_ISL_2844830	2/24/2021	2021-08-07	Asia / Indonesia / Jawa Barat / Bogor	Human	Female	44	unknown	Original	Nasopharyngeal and oropharyngeal swab	B.1.466.2	GH	(NSP3_S126L,NSP14_P203S,NSP3_P822L,NSP13_S259L,N_T205I,NS3_Q57H,Spike_L5F,Spike_P681R,NSP3_T350I,NSP12_P323L,Spike_D614G)
128	TRA-203	18.52; 18.05	hCoV-19/Indonesia/JB-BGR-LIPI243/2021	EPI_ISL_4106125	2/24/2021	9/13/2021	Asia / Indonesia / West Java / Bogor	Human	Male	26	unknown	Original	Nasopharyngeal and oropharyngeal swab	B.1.466.2	GH	(NSP3_S126L,NSP14_P203S,NSP13_S259L,Spike_N439K,NS3_Q57H,NSP2_S32L,Spike_P681R,NSP3_T350I,NSP12_P323L,Spike_D614G)
129	TRA-204	24.13; 23.11	hCoV-19/Indonesia/JB-BGR-LIPI244/2021	EPI_ISL_4106126	2/24/2021	9/13/2021	Asia / Indonesia / West Java / Bogor	Human	Male	56	unknown	Original	Nasopharyngeal and oropharyngeal swab	B.1.466.2	GH	(NSP3_S126L,NSP14_P203S,NSP13_S259L,Spike_N439K,NS3_Q57H,Spike_P681R,NSP3_T350I,NSP12_P323L,Spike_D614G)
130	PCA-64	24.28; 23.30	hCoV-19/Indonesia/JK-LIPI121/2021	EPI_ISL_2844826	2/25/2021	2021-08-07	Asia / Indonesia / Jakarta	Human	Female	58	unknown	Original	Nasopharyngeal and oropharyngeal swab	B.1.466.2	GH	(NSP6_L75F,NSP3_N1263del,NSP3_S126L,NSP13_S259L,Spike_N439K,NS3_T24I,NS3_Q57H,Spike_P681R,NSP3_T350I,NSP12_P323L,Spike_D614G)
131	PMI-316	26.72; 27.27	hCoV-19/Indonesia/JB-BGR-LIPI245/2021	EPI_ISL_4106127	2/25/2021	9/13/2021	Asia / Indonesia / West Java / Bogor	Human	Female	30	unknown	Original	Nasopharyngeal and oropharyngeal swab	B.1.466.2	GH	(NSP6_L75F,NSP3_S126L,NSP13_S259L,Spike_N439K,NS3_Q57H,Spike_P681R,NSP3_T350I,NSP12_P323L,Spike_D614G)
132	PMI-367	26;35; 25;90	hCoV-19/Indonesia/JB-BGR-LIPI123/2021	EPI_ISL_2844827	2/26/2021	2021-08-07	Asia / Indonesia / Jawa Barat / Bogor	Human	Female	45	unknown	Original	Nasopharyngeal and oropharyngeal swab	B.1.466.2	GH	(NSP6_L75F,NSP3_S126L,NSP3_P822L,NSP13_S259L,Spike_N439K,NS3_Q57H,Spike_P681R,NSP3_T350I,NSP12_P323L,Spike_D614G,NS3_I37T)
133	PCA-70	18.78; 18.26	hCoV-19/Indonesia/JK-LIPI246/2021	EPI_ISL_4106128	2/26/2021	9/13/2021	Asia / Indonesia / Jakarta	Human	Female	54	unknown	Original	Nasopharyngeal and oropharyngeal swab	B.1.470	GH	(NSP6_L75F,NSP3_S126L,NSP3_P822L,NSP13_S259L,Spike_N439K,NSP3_S370L,NS3_Q57H,Spike_P681R,NSP12_P323L,Spike_D614G)
134	PMI-961	19.03; 17.83	hCoV-19/Indonesia/JB-BGR-LIPI117/2021	EPI_ISL_2844822	2/27/2021	2021-08-07	Asia / Indonesia / West Java / Bogor	Human	Male	66	unknown	Original	Nasopharyngeal and oropharyngeal swab	B.1.466.2	GH	(NSP6_L75F,NSP3_S126L,NSP3_P822L,NSP13_S259L,Spike_N439K,N_T205I,NS3_Q57H,Spike_P681R,NSP3_T350I,NSP12_P323L,Spike_D614G)
135	PMI-410	28.76; 28.38	hCoV-19/Indonesia/JB-BGR-LIPI124/2021	EPI_ISL_2844828	2/27/2021	2021-08-07	Asia / Indonesia / Jawa Barat / Bogor	Human	Male	61	unknown	Original	Nasopharyngeal and oropharyngeal swab	B.1.470	GH	(NS8_C25F,NSP8_T148I,NS3_Q57H,NS3_K21N,NS3_K75N,N_Q28R,NSP7_M75I,NS3_W45C,NSP12_P323L,Spike_P681H,Spike_D614G,Spike_D80Y,NSP4_I289V,NSP8_T141M,NSP12_P227L)
136	TRA-225	15.01; 13.68	hCoV-19/Indonesia/JB-BGR-LIPI115/2021	EPI_ISL_2844820	2/28/2021	2021-08-07	Asia / Indonesia / West Java / Bogor	Human	Male	58	unknown	Original	Nasopharyngeal and oropharyngeal swab	B.1.466.2	GH	(NSP6_L75F,NSP3_S126L,NSP3_P822L,NSP13_S259L,Spike_N439K,N_T205I,NSP14_L157F,NS3_Q57H,NS3_D222Y,Spike_P681R,E_S68F,N_A12V,NSP3_T350I,NSP12_P323L,Spike_D614G,NSP16_K160R,Spike_G1167S)
137	TRA-226	28.20; 28.02	hCoV-19/Indonesia/JB-BGR-LIPI125/2021	EPI_ISL_2844829	2/28/2021	2021-08-07	Asia / Indonesia / Jawa Barat / Bogor	Human	Male	48	unknown	Original	Nasopharyngeal and oropharyngeal swab	B.1.466.2	GH	(NSP3_S126L,NSP14_P203S,NSP3_P822L,NSP13_S259L,Spike_N439K,N_T205I,NS3_Q57H,Spike_P681R,NSP3_T350I,NSP12_P323L,N_Q9H,Spike_D614G)
138	TRA-356	17.57; 16.35	hCoV-19/Indonesia/JB-BGR-LIPI116/2021	EPI_ISL_2844821	3/15/2021	2021-08-07	Asia / Indonesia / West Java / Bogor	Human	Female	26	unknown	Original	Nasopharyngeal and oropharyngeal swab	B.1.466.2	GH	(NS6_F7L,NSP6_L75F,NSP3_S126L,NSP3_P822L,NSP13_S259L,Spike_N439K,NS3_T89I,N_T205I,NS3_S166A,NS3_Q57H,Spike_P681R,NSP3_T350I,NSP12_P323L,Spike_D614G,NSP8_V160L)
139	PMI-886	21.69; 20.02	hCoV-19/Indonesia/JB-BGR-LIPI128/2021	EPI_ISL_2844831	3/23/2021	2021-08-07	Asia / Indonesia / West Java / Bogor	Human	Male	18	unknown	Original	Nasopharyngeal and oropharyngeal swab	B.1.466.2	GH	(NSP6_L75F,NSP3_S126L,NSP3_P822L,NSP13_S259L,N_T205I,NS3_Q57H,Spike_P681R,NSP3_T350I,NSP12_P323L,Spike_D614G,NS7a_L96F)
140	RMD-45	21.27; 19.21	hCoV-19/Indonesia/JB-BGR-LIPI129/2021	EPI_ISL_2844832	3/23/2021	2021-08-07	Asia / Indonesia / Jawa Barat / Bogor	Human	Male	70	unknown	Original	Nasopharyngeal and oropharyngeal swab	B.1.466.2	GH	(NSP6_L75F,NSP3_S126L,NSP3_P822L,NSP13_S259L,N_T205I,NS3_Q57H,Spike_P681R,NSP3_T350I,NSP12_P323L,Spike_D614G,NS3_I63T)
141	PCA-283	20.15; 17.61	hCoV-19/Indonesia/JK-LIPI133/2021	EPI_ISL_2860281	4/14/2021	2021-08-07	Asia / Indonesia / Jakarta	Human	Female	36	unknown	Original	Nasopharyngeal and oropharyngeal swab	AY.23	GK	(Spike_D950N,NSP12_G671S,NSP13_P77L,NSP3_T678I,NSP3_P1469S,Spike_T478K,NSP2_P200L,Spike_P681R,NSP6_T77A,NSP3_P1228L,NSP12_P323L,Spike_D614G,NSP4_V167L,Spike_L452R,NS7a_V82A,NSP3_A488S,NSP4_T492I,NSP14_A394V,Spike_T19R,NS7a_T120I)
142	RMD-74	22.36; 19.85	hCoV-19/Indonesia/JB-BGR-LIPI148/2021	EPI_ISL_2860296	4/17/2021	2021-08-07	Asia / Indonesia / Jawa Barat / Bogor	Human	Female	25	unknown	Original	Nasopharyngeal and oropharyngeal swab	B.1	G	(N_T205I,Spike_P681R,NSP12_P323L,Spike_D614G,NSP2_Q134K)
143	RMD-84	19.87; 20.02	hCoV-19/Indonesia/JB-BGR-LIPI149/2021	EPI_ISL_2860297	4/19/2021	2021-08-07	Asia / Indonesia / West Java / Bogor	Human	Male	56	unknown	Original	Nasopharyngeal and oropharyngeal swab	B.1.466.2	GH	(NSP6_L75F,NSP3_S126L,NSP3_P822L,NSP13_S259L,Spike_N439K,NSP2_T223I,N_T205I,NS3_Q57H,NSP16_M270V,Spike_P681R,NSP3_T350I,NSP12_P323L,Spike_D614G,NSP6_V149F)
144	TRA 495	25.24; 24.90	hCoV-19/Indonesia/JB-BGR-LIPI142/2021	EPI_ISL_2860290	4/20/2021	2021-08-07	Asia / Indonesia / West Java / Bogor	Human	Female	41	unknown	Original	Nasopharyngeal and oropharyngeal swab	B.1.466.2	GH	(Spike_S698L,NSP3_P822L,NSP15_E220G,NSP13_S259L,Spike_N439K,NSP2_R107T,N_T205I,NS3_Q57H,NS3_V13L,Spike_P681R,NSP3_K839E,NSP3_T350I,NSP12_P323L,Spike_D614G)
145	RMD-85	24.13; 23.88	hCoV-19/Indonesia/JB-BGR-LIPI150/2021	EPI_ISL_2860298	4/20/2021	2021-08-07	Asia / Indonesia / West Java / Bogor	Human	Male	56	unknown	Original	Nasopharyngeal and oropharyngeal swab	AY.23	GK	(Spike_D950N,NSP12_G671S,NSP13_P77L,NSP3_P1469S,Spike_T478K,Spike_P681R,NSP3_P1228L,NSP12_P323L,Spike_D614G,Spike_L452R,NSP3_A488S,NSP4_T492I,NSP14_A394V,Spike_T19R)
146	PCA-308	19.87; 16.80	hCoV-19/Indonesia/JK-LIPI134/2021	EPI_ISL_2860282	2021-10-05	2021-08-07	Asia / Indonesia / Jakarta	Human	Male	27	unknown	Original	Nasopharyngeal and oropharyngeal swab	B.1	G	(NS7b_T40I,Spike_P681R,NSP12_P323L,Spike_D614G)
147	PCA-310	23.14; 19.06	hCoV-19/Indonesia/JK-LIPI135/2021	EPI_ISL_2860283	2021-10-05	2021-08-07	Asia / Indonesia / Jakarta	Human	Female	24	unknown	Original	Nasopharyngeal and oropharyngeal swab	None	GK	(NSP12_G671S,Spike_T478K,Spike_P681R,NSP6_T77A,NSP3_P1228L,NSP12_P323L,Spike_D614G,Spike_L452R,NSP14_A394V)
148	TRA 518	22.91; 21.13	hCoV-19/Indonesia/JB-BGR-LIPI143/2021	EPI_ISL_2860291	2021-11-05	2021-08-07	Asia / Indonesia / West Java / Bogor	Human	Male	64	unknown	Original	Nasopharyngeal and oropharyngeal swab	AY.23	GK	(N_G215C,M_I82T,N_D63G,Spike_D950N,N_R203M,NSP13_P77L,NSP3_T678I,NSP3_P1469S,NS3_S26L,Spike_T478K,Spike_P681R,NSP12_P323L,Spike_D614G,NSP4_V167L,Spike_L452R,NSP3_A488S,NSP4_T492I,NSP3_P822S,Spike_T19R)
149	RMD-191	21.62; 19.87	hCoV-19/Indonesia/JB-BGR-LIPI151/2021	EPI_ISL_2860299	5/18/2021	2021-08-07	Asia / Indonesia / West Java / Bogor	Human	Female	40	unknown	Original	Nasopharyngeal and oropharyngeal swab	AY.23	GK	(N_G215C,Spike_V1264L,N_R203M,NSP12_G671S,NS3_S26L,NSP2_P200L,Spike_P681R,NSP3_P1228L,NS7a_V82A,NSP3_A488S,NSP4_T492I,NSP14_A394V,Spike_T19R,NS7a_T120I,M_I82T,Spike_R78M,Spike_D950N,NS7b_T40I,NSP13_P77L,NSP3_T678I,NSP3_P1469S,Spike_T478K,NSP12_P323L,Spike_D614G,NSP4_V167L,Spike_L452R)
150	KDN-3	24.34; 23.35	hCoV-19/Indonesia/JB-BGR-LIPI146/2021	EPI_ISL_2860294	5/21/2021	2021-08-07	Asia / Indonesia / West Java / Bogor	Human	Male	29	unknown	Original	Nasopharyngeal and oropharyngeal swab	AY.23	GK	(N_G215C,Spike_V1264L,N_D63G,N_R203M,NSP12_G671S,NS3_S26L,NSP2_P200L,Spike_P681R,NSP3_P1228L,NS7a_V82A,NSP3_A488S,NSP4_T492I,NSP14_A394V,Spike_T19R,NS7a_T120I,N_D377Y,M_I82T,Spike_D950N,NS7b_T40I,NSP13_P77L,NSP3_T678I,NSP3_P1469S,Spike_T478K,NSP6_T77A,NSP12_P323L,Spike_D614G,NSP4_V167L,Spike_L452R)
151	PCA-328	23.67; 21.58	hCoV-19/Indonesia/JK-LIPI136/2021	EPI_ISL_2860284	5/24/2021	2021-08-07	Asia / Indonesia / Jakarta	Human	Female	30	unknown	Original	Nasopharyngeal and oropharyngeal swab	B.1.466.2	G	(NSP3_P822L,NSP13_S259L,Spike_N439K,N_T205I,Spike_P681R,NSP3_T350I,NSP12_P323L,Spike_D614G)
152	PCA-341	25.17; 23.62	hCoV-19/Indonesia/JK-LIPI137/2021	EPI_ISL_2860285	5/27/2021	2021-08-07	Asia / Indonesia / Jakarta	Human	Male	40	unknown	Original	Nasopharyngeal and oropharyngeal swab	AY.39	GK	(N_D377Y,M_I82T,N_D63G,Spike_D950N,N_R203M,NSP12_G671S,NSP13_P77L,NS3_S26L,Spike_T478K,NSP12_P323L,Spike_D614G,Spike_L452R)
153	PCA-344	19.34; 21.87	hCoV-19/Indonesia/JK-LIPI138/2021	EPI_ISL_2860286	5/27/2021	2021-08-07	Asia / Indonesia / Jakarta	Human	Male	54	unknown	Original	Nasopharyngeal and oropharyngeal swab	AY.23	GK	(Spike_D950N,Spike_T478K,NSP2_P200L,Spike_P681R,NSP12_P323L,Spike_D614G,Spike_L452R,Spike_T19R,NS7a_T120I)
154	BNN 26	25.32; 24.74	hCoV-19/Indonesia/JB-BGR-LIPI130/2021	EPI_ISL_2860278	2021-04-06	2021-08-07	Asia / Indonesia / Jawa Barat / Bogor	Human	Male	20	unknown	Original	Nasopharyngeal and oropharyngeal swab	AY.23	GK	(N_G215C,Spike_V1264L,N_D63G,N_R203M,NSP12_G671S,NS3_S26L,NSP2_P200L,Spike_P681R,NSP3_P1228L,NSP3_A488S,NSP4_T492I,NSP14_A394V,N_D377Y,M_I82T,Spike_D950N,NS7b_T40I,NSP13_P77L,NSP3_T678I,NSP3_P1469S,Spike_T478K,NSP6_T77A,NSP12_P323L,Spike_D614G,NSP4_V167L,Spike_L452R)
155	BNN 28	19.46; 18.40	hCoV-19/Indonesia/JB-BGR-LIPI131/2021	EPI_ISL_2860279	2021-07-06	2021-08-07	Asia / Indonesia / West Java / Bogor	Human	Male	35	unknown	Original	Nasopharyngeal and oropharyngeal swab	AY.23	GK	(N_G215C,Spike_V1264L,N_D63G,N_R203M,NSP12_G671S,NS3_S26L,NSP2_P200L,Spike_P681R,Spike_R158del,NSP3_P1228L,NS7a_V82A,NSP3_A488S,Spike_F157del,NSP4_T492I,NSP14_A394V,Spike_T19R,NS7a_T120I,N_D377Y,M_I82T,Spike_D950N,NS7b_T40I,NSP13_P77L,Spike_E156G,NSP3_T678I,NSP3_P1469S,Spike_T478K,NSP6_T77A,NSP12_P323L,Spike_D614G,NSP4_V167L,Spike_L452R)
156	BNN 29	23.82; 23.50	hCoV-19/Indonesia/JB-BGR-LIPI132/2021	EPI_ISL_2860280	2021-07-06	2021-08-07	Asia / Indonesia / West Java / Bogor	Human	Male	37	unknown	Original	Nasopharyngeal and oropharyngeal swab	AY.23	GK	(N_G215C,Spike_V1264L,N_D63G,N_R203M,NSP12_G671S,NS3_S26L,NSP2_P200L,Spike_P681R,Spike_R158del,NSP3_P1228L,NS7a_V82A,NSP3_A488S,Spike_F157del,NSP4_T492I,NSP14_A394V,Spike_T19R,NS7a_T120I,N_D377Y,M_I82T,Spike_D950N,NS7b_T40I,NSP13_P77L,Spike_E156G,NSP3_T678I,NSP3_P1469S,Spike_T478K,NSP6_T77A,NSP12_P323L,Spike_D614G,NSP4_V167L,Spike_L452R)
157	KDN-7	26.96; 24.10	hCoV-19/Indonesia/JB-BGR-LIPI147/2021	EPI_ISL_2860295	2021-08-06	2021-08-07	Asia / Indonesia / Jawa Barat / Bogor	Human	Male	56	unknown	Original	Nasopharyngeal and oropharyngeal swab	AY.23	GK	(N_G215C,N_D377Y,M_I82T,N_R203M,NSP12_G671S,NSP13_P77L,NSP3_T678I,NSP3_P1469S,NS3_S26L,Spike_T478K,NSP2_P200L,Spike_P681R,NSP6_T77A,NSP3_P1228L,NSP12_P323L,Spike_D614G,NSP4_V167L,Spike_L452R,NSP4_T492I,NSP14_A394V)
158	TRA 732	24.37; 23.98	hCoV-19/Indonesia/JB-BGR-LIPI144/2021	EPI_ISL_2860292	6/14/2021	2021-08-07	Asia / Indonesia / West Java / Bogor	Human	Male	47	unknown	Original	Nasopharyngeal and oropharyngeal swab	B.1.466.2	GH	(NSP6_L75F,NSP3_S126L,NSP3_P822L,NSP13_S259L,Spike_N439K,N_T205I,NS3_Q57H,Spike_P681R,NSP3_T350I,NSP12_P323L,Spike_D614G)
159	TRA-756	15.48; 15.48	hCoV-19/Indonesia/JB-BGR-LIPI145/2021	EPI_ISL_2860293	6/14/2021	2021-08-07	Asia / Indonesia / West Java / Bogor	Human	Male	46	unknown	Original	Nasopharyngeal and oropharyngeal swab	AY.42	GK	(N_D377Y,N_D63G,Spike_D950N,N_R203M,NSP12_G671S,NSP13_P77L,Spike_E156G,NS3_S26L,Spike_T478K,Spike_P681R,Spike_R158del,NSP12_P323L,Spike_D614G,Spike_L452R,NS7a_V82A,Spike_F157del,Spike_T19R,NS7a_T120I)
160	PCA-380	24.77; 20.59	hCoV-19/Indonesia/JK-LIPI139/2021	EPI_ISL_2860287	6/15/2021	2021-08-07	Asia / Indonesia / Jakarta	Human	Female	20	unknown	Original	Nasopharyngeal and oropharyngeal swab	AY.23	GK	(N_G215C,Spike_V1264L,N_D63G,N_K38R,N_R203M,NSP12_G671S,NS3_S26L,NSP2_P200L,Spike_P681R,NSP3_T720N,NSP3_P1228L,NSP3_A488S,NSP4_T492I,NSP14_A394V,Spike_T19R,N_D377Y,M_I82T,Spike_D950N,NS7b_T40I,NSP13_P77L,NSP3_T678I,NSP3_P1469S,Spike_T478K,NSP6_T77A,NSP12_P323L,Spike_D614G,NSP4_V167L,Spike_L452R)
161	PCA-381	27.20; 23.98	hCoV-19/Indonesia/JK-LIPI140/2021	EPI_ISL_2860288	6/15/2021	2021-08-07	Asia / Indonesia / Jakarta	Human	Male	39	unknown	Original	Nasopharyngeal and oropharyngeal swab	B.1.466.2	G	(NSP6_L75F,NSP3_S126L,NSP3_P822L,NSP4_M324I,NSP13_S259L,Spike_N439K,Spike_P681R,NSP3_Q203H,NSP3_T350I,NSP12_P323L,Spike_D614G)
162	PCA-384	26.98; 22.93	hCoV-19/Indonesia/JK-LIPI141/2021	EPI_ISL_2860289	6/15/2021	2021-08-07	Asia / Indonesia / Jakarta	Human	Female	41	unknown	Original	Nasopharyngeal and oropharyngeal swab	B.1.466.2	GH	(NSP3_S126L,NSP3_P822L,NSP4_M324I,NSP13_S259L,Spike_N439K,N_T205I,NS3_Q57H,Spike_P681R,N_Q181E,NSP3_Q203H,NSP3_T350I,NSP12_P323L,Spike_D614G)
163	TRA-778	21.40; 19.25	hCoV-19/Indonesia/JB-BGR-LIPI153/2021	EPI_ISL_2860333	6/17/2021	2021-08-07	Asia / Indonesia / West Java / Bogor	Human	Female	25	unknown	Original	Nasopharyngeal and oropharyngeal swab	AY.23	GK	(N_G215C,Spike_V1264L,N_D63G,N_R203M,NSP12_G671S,NS3_S26L,NSP2_P200L,Spike_P681R,Spike_R158del,NSP3_P1228L,NS7a_V82A,NSP3_A488S,Spike_F157del,NSP4_T492I,NSP14_A394V,Spike_T19R,NS7a_T120I,N_D377Y,M_I82T,Spike_D950N,NS7b_T40I,NSP13_P77L,Spike_E156G,NSP3_T678I,NSP3_P1469S,Spike_T478K,NSP6_T77A,NSP12_P323L,Spike_D614G,NSP4_V167L,Spike_L452R)
164	TRA-779	16.58; 16.55	hCoV-19/Indonesia/JB-BGR-LIPI154/2021	EPI_ISL_2860334	6/17/2021	2021-08-07	Asia / Indonesia / West Java / Bogor	Human	Male	29	unknown	Original	Nasopharyngeal and oropharyngeal swab	AY.23	GK	(N_G215C,Spike_V1264L,N_D63G,N_R203M,NSP12_G671S,NS3_S26L,NSP2_P200L,Spike_P681R,Spike_R158del,NSP3_P1228L,NS7a_V82A,NSP3_A488S,Spike_F157del,NSP4_T492I,NSP14_A394V,Spike_T19R,NS7a_T120I,N_D377Y,M_I82T,Spike_D950N,NS7b_T40I,NSP13_P77L,Spike_E156G,NSP3_T678I,NSP3_P1469S,Spike_T478K,NSP6_T77A,NSP12_P323L,Spike_D614G,NSP4_V167L,Spike_L452R)
165	TRA-781	20.20; 19.36	hCoV-19/Indonesia/JB-BGR-LIPI163/2021	EPI_ISL_2860341	6/18/2021	2021-08-07	Asia / Indonesia / West Java / Bogor	Human	Female	33	unknown	Original	Nasopharyngeal and oropharyngeal swab	AY.23	GK	(N_G215C,Spike_V1264L,N_D63G,N_R203M,NSP12_G671S,Spike_E583D,NS3_S26L,NSP2_P200L,Spike_P681R,NSP3_P1228L,NSP3_A488S,NSP4_T492I,NSP14_A394V,Spike_T19R,N_D377Y,M_I82T,Spike_D950N,NS7b_T40I,NSP13_P77L,NSP3_T678I,NSP3_P1469S,N_Q83E,Spike_T478K,NSP6_T77A,NSP12_P323L,Spike_D614G,NSP4_V167L,Spike_L452R)
166	TRA-782	21.70; 21.08	hCoV-19/Indonesia/JB-BGR-LIPI164/2021	EPI_ISL_2860342	6/18/2021	2021-08-07	Asia / Indonesia / West Java / Bogor	Human	Female	19	unknown	Original	Nasopharyngeal and oropharyngeal swab	AY.23	GK	(N_G215C,Spike_V1264L,N_D63G,N_R203M,NSP12_G671S,NS3_S26L,NSP2_P200L,Spike_P681R,Spike_R158del,NSP3_P1228L,NS7a_V82A,NSP3_A488S,Spike_F157del,NSP4_T492I,NSP14_A394V,Spike_T19R,NS7a_T120I,N_D377Y,M_I82T,Spike_D950N,NS7b_T40I,NSP13_P77L,Spike_E156G,NSP3_T678I,NSP3_P1469S,Spike_T478K,NSP6_T77A,NSP12_P323L,Spike_D614G,NSP4_V167L,Spike_L452R)
167	TRA-784	17.30; 16.54	hCoV-19/Indonesia/JB-BGR-LIPI168/2021	EPI_ISL_2860345	6/18/2021	2021-08-07	Asia / Indonesia / Jawa Barat / Bogor	Human	Female	29	unknown	Original	Nasopharyngeal and oropharyngeal swab	AY.23	GK	(N_G215C,Spike_V1264L,N_D63G,N_R203M,NSP12_G671S,NS3_S26L,NSP2_P200L,Spike_P681R,NSP3_P1228L,NSP3_A488S,NSP4_T492I,NSP14_A394V,Spike_T19R,N_D377Y,M_I82T,Spike_D950N,NS7b_T40I,NSP13_P77L,NSP3_T678I,NSP3_P1469S,Spike_T478K,NSP6_T77A,NSP12_P323L,Spike_D614G,NSP4_V167L,Spike_L452R)
168	TRA-786	23.77; 23.16	hCoV-19/Indonesia/JB-BGR-LIPI169/2021	EPI_ISL_2860346	6/19/2021	2021-08-07	Asia / Indonesia / Jawa Barat / Bogor	Human	Female	28	unknown	Original	Nasopharyngeal and oropharyngeal swab	AY.23	GK	(N_G215C,Spike_V1264L,N_D63G,N_R203M,NSP12_G671S,NS3_S26L,NSP2_P200L,Spike_P681R,NSP3_P1228L,NSP3_A488S,NSP4_T492I,NSP14_A394V,N_D377Y,M_I82T,Spike_D950N,NS7b_T40I,NSP13_P77L,NSP3_T678I,NSP3_P1469S,Spike_T478K,NSP6_T77A,NSP12_P323L,NSP16_R216N,Spike_D614G,NSP4_V167L,Spike_L452R)
169	TRA-785	23.22; 22.14	hCoV-19/Indonesia/JB-BGR-LIPI194/2021	EPI_ISL_2860367	6/19/2021	2021-08-07	Asia / Indonesia / Jawa Barat / Bogor	Human	Male	50	unknown	Original	Nasopharyngeal and oropharyngeal swab	AY.24	GK	(N_D377Y,M_I82T,NSP6_V149A,N_D63G,Spike_D950N,N_R203M,NSP3_P822L,NSP12_G671S,NSP12_M601I,NSP13_P77L,NSP6_T181I,NS3_P104S,NS3_S26L,NSP4_A446V,Spike_T478K,Spike_P681R,NSP12_P323L,Spike_D614G,Spike_L452R)
170	TRA-788	20.66; 19.60	hCoV-19/Indonesia/JB-BGR-LIPI152/2021	EPI_ISL_2860332	6/20/2021	2021-08-07	Asia / Indonesia / West Java / Bogor	Human	Male	59	unknown	Original	Nasopharyngeal and oropharyngeal swab	AY.23	GK	(N_G215C,Spike_V1264L,N_D63G,N_R203M,NSP12_G671S,NS3_S26L,NSP2_P200L,Spike_P681R,Spike_R158del,NSP3_P1228L,NS7a_V82A,NSP3_A488S,Spike_F157del,NSP4_T492I,NSP14_A394V,Spike_T19R,NS7a_T120I,N_D377Y,M_I82T,Spike_D950N,NS7b_T40I,NSP13_P77L,Spike_E156G,NSP3_T678I,NSP3_P1469S,Spike_T478K,NSP6_T77A,NSP12_P323L,Spike_D614G,NSP4_V167L,Spike_L452R)
171	TRA-797	18.58; 18.12	hCoV-19/Indonesia/JB-BGR-LIPI155/2021	EPI_ISL_2860335	6/21/2021	2021-08-07	Asia / Indonesia / West Java / Bogor	Human	Male	49	unknown	Original	Nasopharyngeal and oropharyngeal swab	AY.23	GK	(N_G215C,Spike_V1264L,N_D63G,N_R203M,NSP12_G671S,NS3_S26L,NSP2_P200L,Spike_P681R,Spike_R158del,NS3_D27N,NSP3_P1228L,NSP4_T204I,NS7a_V82A,NSP3_A488S,Spike_F157del,NSP4_T492I,NSP14_A394V,Spike_T19R,NS7a_T120I,N_D377Y,M_I82T,Spike_D950N,NS7b_T40I,NSP13_P77L,Spike_E156G,NSP3_T678I,NSP3_P1469S,Spike_T478K,NSP6_T77A,NSP12_P323L,Spike_D614G,NSP4_V167L,Spike_L452R)
172	TRA-798	18.28; 17.78	hCoV-19/Indonesia/JB-BGR-LIPI156/2021	EPI_ISL_2860336	6/21/2021	2021-08-07	Asia / Indonesia / West Java / Bogor	Human	Male	30	unknown	Original	Nasopharyngeal and oropharyngeal swab	AY.23	GK	(N_G215C,Spike_V1264L,N_D63G,N_R203M,NSP12_G671S,NS3_S26L,NSP2_P200L,Spike_P681R,Spike_R158del,NSP3_P1228L,NS7a_V82A,NSP3_A488S,Spike_F157del,NSP4_T492I,NSP14_A394V,Spike_T19R,NS7a_T120I,N_D377Y,M_I82T,Spike_D950N,NS7b_T40I,NSP13_P77L,NSP3_T1446I,Spike_E156G,NSP3_T678I,NSP3_P1469S,Spike_T478K,NSP6_T77A,NSP12_P323L,Spike_D614G,NSP4_V167L,Spike_L452R)
173	TRA-803	15.37; 13.30	hCoV-19/Indonesia/JB-BGR-LIPI161/2021	EPI_ISL_2860340	6/21/2021	2021-08-07	Asia / Indonesia / West Java / Bogor	Human	Female	49	unknown	Original	Nasopharyngeal and oropharyngeal swab	AY.23	GK	(N_G215C,Spike_V1264L,N_D63G,N_R203M,NSP12_G671S,NS3_S26L,NSP2_P200L,Spike_P681R,Spike_R158del,NSP3_P1228L,NSP15_N73S,NS7a_V82A,NSP3_A488S,Spike_F157del,NSP4_T492I,NSP14_A394V,Spike_T19R,NS7a_T120I,N_D377Y,M_I82T,Spike_D950N,NS7b_T40I,NSP13_P77L,Spike_E156G,NSP3_T678I,NSP3_P1469S,Spike_T478K,NSP6_T77A,NSP12_P323L,Spike_D614G,NSP4_V167L,Spike_L452R)
174	KDN-14	23.22; 22.58	hCoV-19/Indonesia/JB-BGR-LIPI171/2021	EPI_ISL_2860347	6/21/2021	2021-08-07	Asia / Indonesia / Jawa Barat / Bogor	Human	Male	35	unknown	Original	Nasopharyngeal and oropharyngeal swab	AY.23	GK	(N_G215C,Spike_V1264L,N_D63G,N_R203M,NSP12_G671S,NS3_S26L,NSP2_P200L,NSP3_P1228L,NSP6_M92V,NSP3_A488S,NSP4_T492I,NSP14_A394V,N_D377Y,M_I82T,NSP14_L409F,NSP13_P77L,NSP3_T678I,NSP3_P1469S,Spike_T478K,NSP6_T77A,NSP12_P323L,Spike_D614G,NSP4_V167L,Spike_L452R)
175	PCA-416	16.41; 16.30	hCoV-19/Indonesia/JK-LIPI172/2021	EPI_ISL_2860348	6/21/2021	2021-08-07	Asia / Indonesia / Jakarta	Human	Male	52	unknown	Original	Nasopharyngeal and oropharyngeal swab	AY.23	GK	(N_G215C,Spike_V1264L,N_D63G,N_R203M,NSP12_G671S,NS3_S26L,NSP2_P200L,Spike_P681R,Spike_R158del,NSP3_P1228L,NSP3_A488S,Spike_F157del,NSP2_S358L,NSP4_T492I,NSP14_A394V,Spike_T19R,N_D377Y,M_I82T,Spike_D950N,NS7b_T40I,NSP13_P77L,Spike_E156G,NSP3_T678I,NSP3_P1469S,Spike_T478K,NSP6_T77A,NSP12_P323L,Spike_D614G,NSP4_V167L,Spike_L452R)
176	PCA-417	20.18; 20.02	hCoV-19/Indonesia/JK-LIPI173/2021	EPI_ISL_2860349	6/21/2021	2021-08-07	Asia / Indonesia / Jakarta	Human	Male	35	unknown	Original	Nasopharyngeal and oropharyngeal swab	AY.23	GK	(N_G215C,Spike_V1264L,N_D63G,N_R203M,NSP12_G671S,NS3_S26L,NSP2_P200L,Spike_P681R,Spike_R158del,NSP12_L240V,NSP3_P1228L,NS3_A110V,NSP15_K109N,NSP3_A488S,Spike_F157del,NSP4_T492I,NSP14_A394V,Spike_T19R,N_D377Y,M_I82T,Spike_D950N,NS7b_T40I,NSP13_P77L,Spike_E156G,NSP3_T678I,NSP3_P1469S,Spike_T478K,NSP6_T77A,NSP12_P323L,Spike_D614G,NSP4_V167L,Spike_L452R)
177	PCA-413	25.15; 24.15	hCoV-19/Indonesia/JB-BGR-LIPI195/2021	EPI_ISL_2860368	6/21/2021	2021-08-07	Asia / Indonesia / Jawa Barat / Bogor	Human	Male	34	unknown	Original	Nasopharyngeal and oropharyngeal swab	AY.79	GK	(N_G215C,Spike_V1264L,N_D63G,NSP3_N319S,N_R203M,NSP12_G671S,NS3_G172R,N_T329M,NS3_S26L,Spike_P681R,NSP3_P1228L,NSP3_A488S,NSP4_T492I,NSP14_A394V,NSP1_F143del,N_D377Y,M_I82T,NS7b_T40I,NSP1_K141del,NSP13_P77L,NSP1_S142del,NSP3_T678I,Spike_T478K,NSP6_T77A,NSP12_P323L,Spike_D614G,NSP4_V167L,Spike_L452R)
178	TRA-810	21.03; 20.49	hCoV-19/Indonesia/JB-BGR-LIPI157/2021	EPI_ISL_2860337	6/22/2021	2021-08-07	Asia / Indonesia / West Java / Bogor	Human	Male	23	unknown	Original	Nasopharyngeal and oropharyngeal swab	AY.23	GK	(N_G215C,Spike_V1264L,N_D63G,N_R203M,NSP12_G671S,NS3_S26L,NSP2_P200L,Spike_P681R,Spike_R158del,NSP3_P1228L,NS7a_V82A,NSP3_A488S,Spike_F157del,NSP4_T492I,NSP14_A394V,Spike_T19R,NS7a_T120I,N_D377Y,M_I82T,NSP12_S520N,Spike_D950N,NSP3_E1733G,NS7b_T40I,NSP13_P77L,Spike_E156G,NSP3_T678I,NSP3_P1469S,Spike_T478K,NSP6_T77A,NSP12_P323L,Spike_D614G,NSP4_V167L,Spike_L452R)
179	TRA-811	21.18; 20.36	hCoV-19/Indonesia/JB-BGR-LIPI158/2021	EPI_ISL_2860338	6/22/2021	2021-08-07	Asia / Indonesia / West Java / Bogor	Human	Male	40	unknown	Original	Nasopharyngeal and oropharyngeal swab	AY.23	GK	(N_G215C,Spike_V1264L,N_D63G,N_R203M,NSP12_G671S,NS3_S26L,NSP2_P200L,Spike_P681R,Spike_R158del,NSP3_P1228L,NS7a_V82A,NSP3_A488S,Spike_F157del,NSP4_T492I,NSP14_A394V,Spike_T19R,NS7a_T120I,N_D377Y,M_I82T,NSP12_S520N,Spike_D950N,NS7b_T40I,NSP13_P77L,Spike_E156G,NSP3_T678I,NSP3_P1469S,Spike_T478K,NSP6_T77A,NSP12_P323L,Spike_D614G,NSP4_V167L,Spike_L452R)
180	TRA-813	15.75; 14.95	hCoV-19/Indonesia/JB-BGR-LIPI160/2021	EPI_ISL_2860339	6/22/2021	2021-08-07	Asia / Indonesia / West Java / Bogor	Human	Female	37	unknown	Original	Nasopharyngeal and oropharyngeal swab	AY.43	GK	(NSP1_F143del,N_D377Y,M_I82T,N_D63G,Spike_D950N,N_R203M,NSP12_G671S,NSP1_K141del,NSP13_P77L,Spike_E156G,NSP1_S142del,NS3_S26L,Spike_T478K,Spike_P681R,Spike_R158del,NSP12_P323L,Spike_D614G,Spike_L452R,NS7a_V82A,Spike_F157del,Spike_T19R,NS7a_T120I)
181	TRA-818	18.89; 18.46	hCoV-19/Indonesia/JB-BGR-LIPI166/2021	EPI_ISL_2860343	6/22/2021	2021-08-07	Asia / Indonesia / West Java / Bogor	Human	Male	12	unknown	Original	Nasopharyngeal and oropharyngeal swab	AY.23	GK	(N_G215C,Spike_V1264L,N_D63G,N_R203M,NSP12_G671S,NS3_S26L,NSP2_P200L,Spike_P681R,Spike_R158del,NSP3_P1228L,NS7a_V82A,NSP3_A488S,Spike_F157del,NSP4_T492I,NSP14_A394V,Spike_T19R,NS7a_T120I,N_D377Y,M_I82T,Spike_D950N,NS7b_T40I,NSP13_P77L,Spike_E156G,NSP3_T678I,NSP3_P1469S,Spike_T478K,NSP6_T77A,NSP12_P323L,Spike_D614G,NSP4_V167L,Spike_L452R)
182	TRA-819	23.41; 22.88	hCoV-19/Indonesia/JB-BGR-LIPI167/2021	EPI_ISL_2860344	6/22/2021	2021-08-07	Asia / Indonesia / West Java / Bogor	Human	Male	27	unknown	Original	Nasopharyngeal and oropharyngeal swab	AY.23	GK	(N_G215C,Spike_V1264L,N_D63G,N_R203M,NSP12_G671S,NS3_S26L,NSP2_P200L,Spike_P681R,Spike_R158del,NSP3_P1228L,NS7a_V82A,NSP3_A488S,Spike_F157del,NSP4_T492I,NSP14_A394V,Spike_T19R,NS7a_T120I,NS3_V90F,N_D377Y,M_I82T,Spike_D950N,NS7b_T40I,NSP13_P77L,Spike_E156G,NSP3_T678I,NSP3_P1469S,Spike_T478K,NSP6_T77A,NSP12_P323L,Spike_D614G,NSP4_V167L,Spike_L452R,NSP15_S154A)
183	TRA-827	18.65; 18.59	hCoV-19/Indonesia/JB-BGR-LIPI184/2021	EPI_ISL_2860360	6/22/2021	2021-08-07	Asia / Indonesia / Jawa Barat / Bogor	Human	Male	25	unknown	Original	Nasopharyngeal and oropharyngeal swab	AY.23	GK	(N_G215C,Spike_V1264L,N_D63G,N_R203M,NSP12_G671S,NS3_S26L,NSP2_P200L,Spike_P681R,NSP3_P1228L,NSP3_A488S,NSP4_T492I,NSP14_A394V,Spike_T19R,N_D377Y,M_I82T,Spike_D950N,NS7b_T40I,NSP13_P77L,NSP3_T678I,NSP3_P1469S,Spike_T478K,NSP6_T77A,NSP12_P323L,Spike_D614G,NSP4_V167L,Spike_L452R,NSP13_M274I)
184	TRA-828	19.14; 19.18	hCoV-19/Indonesia/JB-BGR-LIPI185/2021	EPI_ISL_2860361	6/22/2021	2021-08-07	Asia / Indonesia / West Java / Bogor	Human	Female	37	unknown	Original	Nasopharyngeal and oropharyngeal swab	AY.23	GK	(N_G215C,Spike_V1264L,N_D63G,N_R203M,NSP12_G671S,NS3_S26L,NSP2_P200L,Spike_P681R,Spike_R158del,NS8_S67del,NSP3_P1228L,NSP3_A488S,Spike_F157del,NSP4_T492I,NSP14_A394V,Spike_T19R,N_D377Y,M_I82T,Spike_D950N,NS7b_T40I,NSP3_S332P,NSP13_P77L,NSP3_T1446I,Spike_L938F,NS8_K68E,Spike_E156G,NS8_G66del,NSP3_T678I,NSP3_P1469S,Spike_T478K,NSP6_T77A,NSP12_P323L,Spike_D614G,NSP4_V167L,Spike_L452R)
185	TRA-809	29.25; 29.10	hCoV-19/Indonesia/JB-BGR-LIPI193/2021	EPI_ISL_2860366	6/22/2021	2021-08-07	Asia / Indonesia / Jawa Barat / Bogor	Human	Male	21	unknown	Original	Nasopharyngeal and oropharyngeal swab	AY.23	GK	(N_G215C,Spike_V1264L,N_D63G,N_R203M,NSP12_G671S,NS3_S26L,NSP2_P200L,Spike_P681R,NSP3_P1228L,NSP3_A488S,NSP4_T492I,NSP14_A394V,Spike_T19R,N_D377Y,M_I82T,Spike_D950N,NS7b_T40I,NSP13_P77L,NSP3_T678I,NSP3_P1469S,Spike_T478K,NSP6_T77A,NSP12_P323L,Spike_D614G,NSP4_V167L,Spike_L452R)
186	TRA-832	21.63; 21.08	hCoV-19/Indonesia/JB-BGR-LIPI188/2021	EPI_ISL_2860362	6/23/2021	2021-08-07	Asia / Indonesia / Jawa Barat / Bogor	Human	Female	24	unknown	Original	Nasopharyngeal and oropharyngeal swab	AY.23	GK	(N_G215C,Spike_V1264L,N_D63G,N_R203M,NSP12_G671S,NSP14_P203L,NS3_S26L,Spike_P681R,NSP3_P1228L,NSP3_A488S,NSP4_T492I,NSP14_A394V,M_I82T,Spike_D950N,NSP13_P77L,NSP3_T678I,NSP3_P1469S,Spike_T478K,NSP6_T77A,NSP12_P323L,NSP12_V588L,Spike_D614G,NS7a_E16D,NSP4_V167L,Spike_L452R)
187	TRA-833	24.08; 23.89	hCoV-19/Indonesia/JB-BGR-LIPI189/2021	EPI_ISL_2860363	6/23/2021	2021-08-07	Asia / Indonesia / Jawa Barat / Bogor	Human	Male	22	unknown	Original	Nasopharyngeal and oropharyngeal swab	AY.23	GK	(N_G215C,Spike_V1264L,N_D63G,N_R203M,NSP12_G671S,NS3_S26L,NSP2_P200L,Spike_P681R,NSP3_P1228L,NSP3_A488S,NSP4_T492I,NSP14_A394V,Spike_T19R,N_D377Y,M_I82T,Spike_D950N,NS7b_T40I,NSP13_P77L,NSP3_T678I,NSP3_P1469S,Spike_T478K,NSP6_T77A,NSP12_P323L,Spike_D614G,NSP4_V167L,Spike_L452R)
188	TRA-835	20.87; 20.63	hCoV-19/Indonesia/JB-BGR-LIPI190/2021	EPI_ISL_2860364	6/23/2021	2021-08-07	Asia / Indonesia / Jawa Barat / Bogor	Human	Male	14	unknown	Original	Nasopharyngeal and oropharyngeal swab	AY.24	GK	(N_D377Y,M_I82T,NSP6_V149A,N_D63G,Spike_D950N,N_R203M,NSP3_P822L,NSP12_G671S,NSP1_H83Y,NSP13_P77L,NSP3_G1476D,NSP6_T181I,NS3_P104S,NS3_S26L,NSP4_A446V,Spike_T478K,Spike_P681R,NSP12_P323L,Spike_D614G,Spike_L452R,Spike_T19R)
189	TRA-836	18.21; 18.19	hCoV-19/Indonesia/JB-BGR-LIPI191/2021	EPI_ISL_2860365	6/23/2021	2021-08-07	Asia / Indonesia / Jawa Barat / Bogor	Human	Male	17	unknown	Original	Nasopharyngeal and oropharyngeal swab	AY.24	GK	(N_D377Y,M_I82T,NSP6_V149A,N_D63G,Spike_D950N,N_R203M,NSP3_P822L,NSP12_G671S,NSP1_H83Y,NSP13_P77L,NSP3_G1476D,NSP6_T181I,NS3_P104S,NS3_S26L,NSP4_A446V,Spike_T478K,Spike_P681R,NSP12_P323L,Spike_D614G,Spike_L452R,Spike_T19R,NSP16_T140I)
190	TRA-1304	15.72; 15.00	hCoV-19/Indonesia/JB-BGR-LIPI214/2021	EPI_ISL_3086883	7/13/2021	7/26/2021	Asia / Indonesia / West Java / Bogor	Human	Male	26	unknown	Original	Nasopharyngeal and oropharyngeal swab	AY.23	GK	(N_G215C,Spike_V1264L,N_D63G,N_R203M,NSP12_G671S,NSP14_V182L,NS3_S26L,NSP2_P200L,Spike_P681R,Spike_R158del,NSP3_P1228L,NS3_I62F,NS7a_V82A,NSP3_A488S,Spike_F157del,NSP4_T492I,NSP14_A394V,Spike_T19R,NS7a_T120I,N_D377Y,M_I82T,Spike_D950N,NS7b_T40I,NSP13_P77L,Spike_E156G,NSP3_T678I,NSP3_P1469S,Spike_T478K,NSP6_T77A,NSP12_P323L,Spike_D614G,NSP4_V167L,Spike_L452R)
191	TRA-1305	20.69; 19.96	hCoV-19/Indonesia/JB-BGR-LIPI215/2021	EPI_ISL_3086884	7/13/2021	7/26/2021	Asia / Indonesia / West Java / Bogor	Human	Female	33	unknown	Original	Nasopharyngeal and oropharyngeal swab	AY.23	GK	(N_G215C,Spike_V1264L,N_D63G,N_R203M,Spike_W258C,NSP12_G671S,NS3_S26L,NSP2_P200L,Spike_P681R,NSP3_P1228L,NSP3_A488S,NSP4_T492I,NSP14_A394V,Spike_T19R,N_D377Y,M_I82T,Spike_D950N,NS7b_T40I,NSP13_P77L,NSP3_T678I,NSP3_P1469S,Spike_T478K,NSP6_T77A,NSP12_P323L,Spike_D614G,NSP4_V167L,Spike_L452R,NSP9_K36N,N_A90S)
192	TRA-1306	17.12; 16.02	hCoV-19/Indonesia/JB-BGR-LIPI216/2021	EPI_ISL_3086885	7/13/2021	7/26/2021	Asia / Indonesia / West Java / Bogor	Human	Male	34	unknown	Original	Nasopharyngeal and oropharyngeal swab	AY.23	GK	(N_G215C,Spike_V1264L,N_D63G,N_R203M,NSP12_G671S,NS3_S26L,NSP2_P200L,Spike_P681R,Spike_R158del,NSP3_P1228L,NSP3_A488S,Spike_F157del,NSP4_T492I,NSP14_A394V,Spike_T19R,N_D377Y,M_I82T,Spike_D950N,NS7b_T40I,NSP13_P77L,Spike_E156G,NS8_A51V,NSP3_T678I,NSP3_P1469S,Spike_T478K,NSP6_T77A,NSP13_D260Y,NSP12_P323L,Spike_D614G,NSP4_V167L,Spike_L452R)
193	TRA-1311	21.17; 19.07	hCoV-19/Indonesia/JB-BGR-LIPI212/2021	EPI_ISL_3086881	7/14/2021	7/26/2021	Asia / Indonesia / West Java / Bogor	Human	Male	27	unknown	Original	Nasopharyngeal and oropharyngeal swab	AY.24	GK	(N_D63G,N_R203M,NSP12_G671S,NSP3_K140E,NSP6_T181I,NS3_P104S,NS3_S26L,Spike_P681R,NS7a_V82A,Spike_T19R,NS7a_T120I,NSP1_F143del,N_D377Y,M_I82T,NSP6_V149A,Spike_D950N,NSP14_D324Y,NSP3_P822L,NSP1_K141del,NSP13_P77L,NSP1_S142del,NSP4_A446V,Spike_T478K,NSP12_P323L,Spike_D614G,NSP6_L37F,Spike_L452R)
194	TRA-1312	16.25; 15.27	hCoV-19/Indonesia/JB-BGR-LIPI213/2021	EPI_ISL_3086882	7/14/2021	7/26/2021	Asia / Indonesia / West Java / Bogor	Human	Male	31	unknown	Original	Nasopharyngeal and oropharyngeal swab	AY.23	GK	(N_G215C,Spike_V1264L,N_D63G,N_K38R,N_R203M,NSP12_G671S,NS3_S26L,NSP2_P200L,Spike_P681R,Spike_R158del,NSP3_P1228L,NS7a_V82A,NSP3_A488S,Spike_F157del,NSP4_T492I,NSP14_A394V,Spike_T19R,NS7a_T120I,N_D377Y,M_I82T,Spike_D950N,NS7b_T40I,NSP13_P77L,Spike_E156G,NSP3_T678I,NSP3_P1469S,Spike_T478K,NSP6_T77A,NSP12_P323L,Spike_D614G,NSP4_V167L,Spike_L452R)
195	RPP-238	14.99; 13.11	hCoV-19/Indonesia/JB-BGR-BRIN-002/2021	EPI_ISL_4004698	7/24/2021	2021-07-09	Asia / Indonesia / West Java / Bogor	Human	Female	33	unknown	Original	Nasopharyngeal and oropharyngeal swab	AY.23	GK	(N_G215C,Spike_V1264L,N_D63G,N_R203M,NSP12_G671S,NS3_S26L,NSP2_P200L,Spike_P681R,Spike_R158del,NS8_V62L,NSP3_P1228L,NS7a_V82A,NSP3_A488S,Spike_F157del,NSP4_T492I,NSP14_A394V,Spike_T19R,NS7a_T120I,N_D377Y,M_I82T,Spike_D950N,NS7b_T40I,NSP13_P77L,Spike_E156G,NSP4_L18I,NSP3_T678I,NSP3_P1469S,Spike_T478K,NSP6_T77A,NSP12_P323L,Spike_D614G,NSP4_V167L,Spike_L452R,NS3_T151A)
196	RPP-237	15.16; 14.18	hCoV-19/Indonesia/JB-BGR-BRIN-007/2021	EPI_ISL_4004703	7/24/2021	2021-07-09	Asia / Indonesia / West Java / Bogor	Human	Female	25	unknown	Original	Nasopharyngeal and oropharyngeal swab	AY.23	GK	(N_G215C,Spike_V1264L,NS3_A33S,N_D63G,N_R203M,NSP12_G671S,NS3_S26L,NSP2_P200L,Spike_P681R,NSP3_P1228L,NSP3_A488S,NSP4_T492I,NSP4_L353F,NSP14_A394V,Spike_T19R,N_D377Y,M_I82T,NSP4_S137L,Spike_D950N,NS7b_T40I,NSP13_P77L,NSP3_T678I,NSP3_P1469S,Spike_T478K,NSP5_P184S,NSP6_T77A,NSP12_P323L,Spike_D614G,NSP4_V167L,Spike_L452R)
197	PCA-896	20.20; 19.36	hCoV-19/Indonesia/JB-BGR-BRIN-008/2021	EPI_ISL_4004704	7/26/2021	2021-07-09	Asia / Indonesia / West Java / Bogor	Human	Male	49	unknown	Original	Nasopharyngeal and oropharyngeal swab	AY.23	GK	(N_G215C,Spike_V1264L,N_D63G,N_R203M,NSP12_G671S,NSP3_K1693N,NS3_S26L,NSP2_P200L,Spike_P681R,Spike_R158del,NSP3_P1228L,NSP3_S1670F,NSP3_A991V,NSP3_A488S,Spike_F157del,NSP4_T492I,NSP14_A394V,Spike_T19R,N_D377Y,M_I82T,Spike_D950N,NS7b_T40I,NSP13_P77L,NSP3_I1412V,NSP3_E493G,Spike_E156G,NS3_E102Q,NSP3_T678I,NSP3_P1469S,Spike_T478K,NSP6_T77A,NSP12_P323L,Spike_D614G,NSP4_V167L,Spike_L452R)
198	PCA-907	15.15; 11.30	hCoV-19/Indonesia/JB-BGR-BRIN-001/2021	EPI_ISL_4004697	7/31/2021	2021-07-09	Asia / Indonesia / West Java / Bogor	Human	Female	36	unknown	Original	Nasopharyngeal and oropharyngeal swab	AY.23	GK	(N_G215C,Spike_V1264L,N_D63G,N_R203M,NSP12_G671S,NS3_S26L,NSP2_P200L,Spike_P681R,Spike_R158del,NSP3_P1228L,NS7a_V82A,NSP3_A488S,Spike_F157del,NSP4_T492I,NSP14_A394V,Spike_T19R,NS7a_T120I,N_D377Y,M_I82T,Spike_D950N,NS7b_T40I,NSP13_P77L,Spike_E156G,NSP13_V570L,NSP3_T678I,NSP3_P1469S,Spike_T478K,NSP6_T77A,NSP12_P323L,Spike_D614G,NSP4_V167L,Spike_L452R)
199	ETD-38	12.96; 11.12	hCoV-19/Indonesia/JB-BGR-BRIN-005/2021	EPI_ISL_4004701	7/31/2021	2021-07-09	Asia / Indonesia / West Java / Bogor	Human	Female	55	unknown	Original	Nasopharyngeal and oropharyngeal swab	AY.23	GK	(N_G215C,Spike_V1264L,N_D63G,N_R203M,NSP12_G671S,NS3_S26L,NSP2_P200L,Spike_P681R,NSP3_P1228L,NSP3_A488S,NSP4_T492I,NSP14_A394V,Spike_T19R,N_D377Y,M_I82T,Spike_D950N,NS7b_T40I,NSP13_P77L,NSP12_C151Y,NSP3_T678I,NSP3_P1469S,Spike_T478K,NSP6_T77A,NSP12_P323L,Spike_D614G,NSP4_V167L,Spike_L452R)
200	QRL-24	16.64; 15.58	hCoV-19/Indonesia/JB-BGR-BRIN-006/2021	EPI_ISL_4004702	7/31/2021	2021-07-09	Asia / Indonesia / West Java / Bogor	Human	Female	46	unknown	Original	Nasopharyngeal and oropharyngeal swab	AY.23	GK	(N_G215C,Spike_V1264L,N_D63G,N_R203M,NSP12_G671S,NS3_S26L,NSP2_P200L,Spike_P681R,Spike_R158del,NSP3_P1228L,NS7a_V82A,NSP3_A488S,Spike_F157del,NSP4_T492I,NSP14_A394V,Spike_T19R,NS7a_T120I,N_D377Y,M_I82T,Spike_D950N,NS7b_T40I,NSP13_P77L,NSP3_T1446I,Spike_E156G,NSP3_T678I,NSP3_P1469S,Spike_T478K,Spike_P561S,NSP6_T77A,Spike_A1020S,NSP12_P323L,Spike_D614G,NSP4_V167L,Spike_L452R,NSP12_V776L)
201	QRL-57	15.88; 13.10	hCoV-19/Indonesia/JB-BGR-BRIN-003/2021	EPI_ISL_4004699	2021-04-08	2021-07-09	Asia / Indonesia / West Java / Bogor	Human	Female	15	unknown	Original	Nasopharyngeal and oropharyngeal swab	AY.23	GK	(N_G215C,Spike_V1264L,N_D63G,N_R203M,NSP12_G671S,NS3_S26L,NSP2_P200L,Spike_P681R,NSP3_P1228L,NS7a_V82A,NSP3_A488S,NSP4_T492I,NSP14_A394V,Spike_T19R,NS7a_T120I,Spike_W258L,Spike_S1239T,NSP1_F143del,N_D377Y,M_I82T,Spike_D950N,NS7b_T40I,NSP1_K141del,NSP13_P77L,NSP1_S142del,NSP3_T678I,NSP3_P1469S,Spike_T478K,Spike_T573I,NSP6_T77A,NSP12_P323L,Spike_D614G,NSP4_V167L,Spike_L452R)
202	QRL-52	19.41; 18.09	hCoV-19/Indonesia/JB-BGR-BRIN-004/2021	EPI_ISL_4004700	2021-04-08	2021-07-09	Asia / Indonesia / West Java / Bogor	Human	Female	25	unknown	Original	Nasopharyngeal and oropharyngeal swab	AY.23	GK	(N_G215C,Spike_V1264L,N_D63G,N_R203M,NSP12_G671S,NS3_S26L,NSP2_P200L,Spike_P681R,Spike_R158del,NSP3_P1228L,NSP3_A488S,Spike_F157del,NSP4_T492I,NSP14_A394V,Spike_T19R,N_D377Y,M_I82T,Spike_D950N,NS7b_T40I,NSP13_P77L,Spike_E156G,NSP3_T678I,NSP15_K316T,NSP3_P1469S,Spike_T478K,NSP6_T77A,NSP12_P323L,Spike_D614G,NSP4_V167L,Spike_L452R,NSP12_T252I)
